# Supplementary material for: Crystal structure of di­chlorido­{4-[(E)-(meth­oxy­imino-κN)meth­yl]-1,3-thia­zol-2-amine-κN 3}palladium(II)
Source: Acta Crystallogr E Crystallogr Commun. 2015 Jan 1;71(Pt 1):m10–1. doi: 10.1107/S2056989014026619 (PMC4331851; doi:10.1107/S2056989014026619)
Supplement: Supplementary file 1 [file e-71-00m10-sup1.cif]

##############################################################################
#                                                                            #
# This CIF contains the data in a paper accepted for publication in          #
# Acta Crystallographica Section E. It conforms to the requirements of       #
# Notes for Authors for Acta Crystallographica Section E, and has been       #
# peer reviewed under the auspices of the IUCr Commission on Journals.       #
#                                                                            #
# Full details of the Crystallographic Information File format               #
# are given in the paper "The Crystallographic Information File (CIF):       #
# a New Standard Archive File for Crystallography" by S. R. Hall, F. H.      #
# Allen and I. D. Brown [Acta Cryst. (1991), A47, 655-685].                  #
#                                                                            #
# The current version of the core CIF dictionary is obtainable from          #
# ftp://ftp.iucr.org/pub/cif_core.dic.                                       #
#                                                                            #
# Software is freely available for graphical display of the structure(s)     #
# in this CIF. For information consult the CIF software page                 #
# http://www.iucr.org/resources/cif/software.                                #
#                                                                            #
# This file may be used for bona fide research purposes within the           #
# scientific community so long as proper attribution is given to the journal # 
# article from which it was obtained.                                        #
#                                                                            #
##############################################################################
data_I
_audit_creation_method
;
Olex2 1.2
(compiled 2014.09.19 svn.r3010 for OlexSys, GUI svn.r4874)
;
_journal_date_recd_electronic     2014-11-25
_journal_date_accepted     2014-12-03
_journal_name_full     'Acta Crystallographica, Section E'
_journal_year     2015
_journal_volume     71
_journal_issue      1
_journal_page_first     m10
_journal_page_last     m11
_journal_paper_category     HM
_journal_paper_doi     10.1107/S2056989014026619
_journal_coeditor_code     WM5096
_publ_contact_author_name     'Viktoriya V. Dyakonenko'
_publ_contact_author_address
;
State Scientific "Institution Institute for Single Crystals",
National Academy of Science of Ukraine, 60 Lenina ave., Kharkiv 61001,
Ukraine
;
_publ_contact_author_email     'vika@xray.isc.kharkov.com'
_publ_contact_author_fax     ?
_publ_contact_author_phone     ?
_publ_section_title
;\
Crystal structure of
dichlorido{4-[(<i>E</i>)-(methoxyimino-\k<i>N</i>)methyl]-1,3-thiazol-2-\
amine-\k<i>N</i>^3^}palladium(II)
;
_publ_section_title_footnote     .
loop_
    _publ_author_name
    _publ_author_footnote
    _publ_author_address
    'Dyakonenko, Viktorita V.' .
;
State Scientific "Institution Institute for Single Crystals"
National Academy of Science of Ukraine, 60 Lenina ave., Kharkiv 61001, Ukraine
;
    'Zholob, Olga O.' .
;
V.I. Vernadskii Institute of General and Inorganic Chemistry
National Academy of Sciences of Ukraine, 03680 Kyiv, Ukraine
;
    'Orysyk, Svitlana I.' .
;
V.I. Vernadskii Institute of General and Inorganic Chemistry
National Academy of Sciences of Ukraine, 03680 Kyiv, Ukraine
;
    'Pekhnyo, Vasily I.' .
;
V.I. Vernadskii Institute of General and Inorganic Chemistry
National Academy of Sciences of Ukraine, 03680 Kyiv, Ukraine
;
_publ_section_synopsis     .
_database_code_depnum_ccdc_archive     'CCDC 1037339'
_chemical_name_systematic
;\
Dichlorido{4-[(<i>E</i>)-(methoxyimino-\k<i>N</i>)methyl]-1,3-thiazol-\
2-amine-\k<i>N</i>^3^}palladium(II)
;
_chemical_name_common     ?
_chemical_formula_moiety     'C5 H7 Cl2 N3 O Pd S'
_chemical_formula_sum     'C5 H7 Cl2 N3 O Pd S'
_chemical_formula_iupac     '[Pd Cl2 (C5 H7 N3 O S)]'
_chemical_formula_weight     334.50
_chemical_melting_point     ?
_space_group_crystal_system     orthorhombic
_space_group_name_H-M_alt     'P 21 21 21'
_space_group_name_Hall     'P 2ac 2ab'
loop_
    _space_group_symop_id
    _space_group_symop_operation_xyz
    1 'x, y, z'
    2 '-x+1/2, -y, z+1/2'
    3 '-x, y+1/2, -z+1/2'
    4 'x+1/2, -y+1/2, -z'
_cell_length_a     4.347(3)
_cell_length_b     13.583(2)
_cell_length_c     16.411(3)
_cell_angle_alpha     90.00
_cell_angle_beta     90.00
_cell_angle_gamma     90.00
_cell_volume     969.0(7)
_cell_formula_units_Z     4
_cell_measurement_reflns_used     2494
_cell_measurement_theta_min     3.7590
_cell_measurement_theta_max     31.6830
_cell_measurement_temperature     294
_exptl_crystal_description     ' '
_exptl_crystal_colour     orange
_exptl_crystal_size_max     0.4
_exptl_crystal_size_mid     0.3
_exptl_crystal_size_min     0.2
_exptl_crystal_density_diffrn     2.293
_exptl_crystal_density_meas     ?
_exptl_crystal_density_method     'not measured'
_exptl_crystal_F_000     648
_exptl_absorpt_coefficient_mu     2.642
_exptl_absorpt_correction_type     multi-scan
_exptl_absorpt_process_details
;
(<i>CrysAlis RED</i>; Agilent, 2012)
;
_exptl_absorpt_correction_T_min     0.74222
_exptl_absorpt_correction_T_max     1.00000
_exptl_special_details     ?
_diffrn_ambient_temperature     294
_diffrn_radiation_type     MoK\a
_diffrn_radiation_wavelength     0.71073
_diffrn_radiation_monochromator     graphite
_diffrn_measurement_device_type     'Agilent Xcalibur Sapphire3'
_diffrn_measurement_method     '\w scans'
_diffrn_detector_area_resol_mean     16.1827
_diffrn_reflns_number     4284
_diffrn_reflns_av_R_equivalents     0.0193
_diffrn_reflns_theta_min     3.00
_diffrn_reflns_theta_max     27.50
_diffrn_reflns_theta_full     26.00
_diffrn_measured_fraction_theta_max     0.990
_diffrn_measured_fraction_theta_full     0.988
_diffrn_reflns_limit_h_min     -5
_diffrn_reflns_limit_h_max     5
_diffrn_reflns_limit_k_min     -17
_diffrn_reflns_limit_k_max     16
_diffrn_reflns_limit_l_min     -21
_diffrn_reflns_limit_l_max     21
_diffrn_standards_number     ?
_diffrn_standards_interval_count     ?
_diffrn_standards_interval_time     ?
_diffrn_standards_decay_%     ?
loop_
    _refln_index_h
    _refln_index_k
    _refln_index_l
    _refln_F_squared_meas
    0 0 -3 145.508
    0 0 3 487.126
    0 0 -3 100.901
    0 0 4 168068
    0 0 -4 167714
    0 0 -5 192.365
    0 0 5 742.627
    0 0 -6 48624.8
    0 0 6 45699.4
    0 0 7 339.993
    0 0 -7 212.876
    0 0 8 242145
    0 0 -8 240600
    0 0 -9 -175.291
    0 0 9 32.3096
    0 0 -10 626008
    0 0 -11 876.606
    0 0 -12 168647
    0 0 -13 693.028
    0 0 -14 136018
    0 0 -15 1059.43
    0 0 -16 1455.44
    0 0 -17 189.934
    0 0 -18 38392.5
    0 0 -19 328.555
    0 0 -20 8926.29
    0 0 -21 -83.3057
    0 0 -22 21782.6
    0 0 22 22495.3
    0 0 23 64.9409
    0 0 -23 1646.41
    0 0 -24 1318.76
    0 1 3 48707.4
    0 -1 3 49898.8
    0 -1 -3 48566.1
    0 1 -3 49115
    0 1 -4 1565.17
    0 -1 4 968.304
    0 -1 -4 1349.49
    0 1 -5 2486.59
    0 -1 -5 2348.02
    0 -1 5 2505.47
    0 1 -6 261943
    0 -1 -6 256886
    0 -1 6 257067
    0 -1 7 32113.6
    0 -1 -7 31679.2
    0 1 -7 33327.3
    0 -1 8 135.732
    0 1 -8 542.976
    0 -1 -8 465.369
    0 1 -9 5194.03
    0 -1 9 5039.46
    0 -1 -9 4967.96
    0 -1 -10 43467.3
    0 -1 10 44838
    0 1 -10 43178.7
    0 1 -11 28250.8
    0 -1 11 29010.4
    0 -1 -11 30151.3
    0 -1 12 26596.3
    0 -1 -12 26575.8
    0 1 -12 25673.3
    0 -1 -13 6484.65
    0 1 -13 5844.75
    0 1 -14 94070.1
    0 -1 -14 94647.5
    0 -1 -15 2184.35
    0 1 -15 1716.91
    0 -1 -16 84504.8
    0 1 -16 82083.9
    0 1 -17 9649.88
    0 -1 -17 8306.64
    0 1 -18 43764.9
    0 -1 -18 43198.7
    0 1 19 4865.98
    0 1 -19 5888.16
    0 -1 -19 5325.7
    0 1 20 34648.6
    0 1 -20 36429.7
    0 -1 -20 34739.5
    0 1 21 418.292
    0 -1 -21 1107.59
    0 -1 -22 1931.18
    0 1 -22 1360.51
    0 1 22 1639.47
    0 1 -23 1002.88
    0 -1 23 184.281
    0 1 23 -215.058
    0 -1 -23 580.308
    0 1 24 13976.5
    0 -1 -24 16788.4
    0 -2 0 999999
    0 2 -1 133813
    0 -2 1 135018
    0 2 2 804779
    0 2 -2 779546
    0 2 2 775054
    0 -2 2 782706
    0 2 3 14178.1
    0 -2 -3 13807.1
    0 -2 -3 13806.3
    0 2 -3 14018.9
    0 2 3 14537
    0 -2 3 14387.6
    0 -2 -4 375444
    0 2 4 387556
    0 -2 4 380697
    0 -2 5 391792
    0 2 5 395648
    0 -2 -5 393126
    0 -2 -6 168999
    0 2 6 174493
    0 2 -6 175942
    0 -2 6 170574
    0 2 -7 21432.1
    0 -2 7 20100.1
    0 -2 -7 20077.4
    0 -2 -8 315914
    0 -2 8 318455
    0 2 -8 316746
    0 -2 -9 2302.31
    0 2 -9 2843.24
    0 -2 9 2959.73
    0 -2 -10 364520
    0 2 -10 369322
    0 -2 10 369481
    0 -2 11 53864.6
    0 2 -11 53500.2
    0 -2 -11 50422.5
    0 2 -12 210352
    0 -2 -12 215026
    0 -2 12 215936
    0 2 -13 1072.15
    0 -2 13 939.688
    0 -2 -14 34501.8
    0 -2 14 33483.8
    0 2 -14 31988.2
    0 2 -15 19800.3
    0 -2 -15 20258.6
    0 2 15 19393.5
    0 2 -16 11030.5
    0 -2 -16 12279.5
    0 2 16 12259
    0 2 17 12603.3
    0 2 -17 13050
    0 -2 -17 12058.3
    0 2 -18 27090.8
    0 2 18 27689.1
    0 -2 -18 26338.7
    0 2 19 3269.7
    0 2 -19 3001.61
    0 -2 -19 3679.05
    0 2 20 32706
    0 2 -20 32839.9
    0 -2 -20 34875.9
    0 2 -21 3895.9
    0 -2 -21 3208.74
    0 2 21 2853.21
    0 2 -22 11572.8
    0 -2 -22 11207.5
    0 2 22 12129.9
    0 2 -23 1564.48
    0 2 23 391.437
    0 -2 -23 1043.82
    0 2 24 -152.208
    0 -2 -24 549.695
    0 -3 0 391.739
    0 -3 1 11523.1
    0 3 -1 12434.9
    0 -3 -2 21286.1
    0 3 -2 21148.8
    0 -3 2 21479.2
    0 -3 3 4668.1
    0 3 3 5069.61
    0 3 3 4147.98
    0 -3 4 6345.15
    0 3 4 6154.23
    0 -3 -4 6165.07
    0 3 5 1143.33
    0 -3 5 1586.89
    0 -3 -5 903.048
    0 -3 -6 41236.5
    0 -3 6 40032.3
    0 3 6 41359.3
    0 3 7 3723.9
    0 -3 7 3812.09
    0 3 -7 5158.13
    0 -3 -7 3928.38
    0 -3 -8 450764
    0 3 -8 453064
    0 -3 8 449892
    0 3 8 455486
    0 3 9 -34.874
    0 -3 9 -223.054
    0 -3 -9 480.902
    0 3 -9 652.985
    0 -3 -10 67153.6
    0 -3 10 68814.7
    0 3 10 70580.8
    0 3 -10 67938.8
    0 -3 11 26520.4
    0 -3 -11 26693.7
    0 3 -11 28926.8
    0 3 11 27237.6
    0 -3 -12 43495.9
    0 3 -12 46003.7
    0 3 12 44210.7
    0 -3 12 44358.4
    0 -3 -13 48202.2
    0 3 13 51072.5
    0 -3 13 51275.1
    0 3 -13 50127.6
    0 -3 -14 18038.5
    0 3 14 15848.1
    0 3 -14 16550.9
    0 -3 14 17783.2
    0 -3 -15 367.154
    0 3 -15 421.805
    0 3 15 614.193
    0 -3 15 950.776
    0 -3 16 31330.6
    0 -3 -16 31951.5
    0 3 -16 30754.1
    0 3 16 32011.6
    0 3 17 3668.15
    0 3 -17 1963.93
    0 -3 -17 2426.39
    0 3 18 78604.6
    0 3 -18 81342.7
    0 -3 -18 77773.9
    0 -3 -19 2791.3
    0 3 19 2345.64
    0 3 -19 3188.33
    0 3 -20 17445.6
    0 -3 -20 16584.6
    0 3 20 15857.9
    0 3 -21 5008.99
    0 3 21 4563.4
    0 -3 -21 4377.78
    0 -3 -22 31239.5
    0 3 22 32557.5
    0 3 -22 34784.7
    0 -3 -23 5204.76
    0 3 23 4283.77
    0 3 -23 6958.82
    0 -3 -24 12852.1
    0 3 24 10942.7
    0 -4 0 100715
    0 -4 1 48465.5
    0 -4 2 342589
    0 -4 3 160817
    0 4 3 164354
    0 -4 4 624199
    0 4 4 629875
    0 4 5 62756.9
    0 -4 5 61657.9
    0 -4 6 636883
    0 4 6 641755
    0 -4 -6 639530
    0 -4 7 146434
    0 -4 -7 147398
    0 4 7 148306
    0 4 -8 437017
    0 -4 -8 426387
    0 4 8 430187
    0 -4 8 427611
    0 -4 -9 5884.97
    0 4 -9 6870.98
    0 -4 9 5849.29
    0 4 9 6263.72
    0 -4 -10 172666
    0 4 -10 176837
    0 4 10 176169
    0 -4 10 177702
    0 -4 -11 13300
    0 4 11 12961.2
    0 -4 11 13331.9
    0 4 -11 13411.7
    0 -4 -12 74695
    0 4 12 76077.4
    0 4 -12 74444.2
    0 -4 12 75452.8
    0 4 -13 4772.71
    0 -4 13 5885.58
    0 4 13 5651.05
    0 -4 -13 5178.5
    0 -4 14 13537.2
    0 4 -14 12435.9
    0 -4 -14 12047.6
    0 4 14 11947.5
    0 4 -15 7723.87
    0 4 15 8727.7
    0 -4 -15 8604.22
    0 -4 15 8221.95
    0 -4 -16 59493.1
    0 4 -16 56985.7
    0 -4 16 59602.1
    0 4 16 58977.7
    0 -4 17 12013.8
    0 4 17 11260.3
    0 -4 -17 10894.4
    0 4 -17 10259
    0 -4 -18 35074
    0 4 18 36882.6
    0 4 -18 34036.5
    0 4 -19 413.458
    0 4 19 198.068
    0 -4 -19 -158.959
    0 -4 -20 10880.1
    0 4 -20 11411.7
    0 4 20 10919.5
    0 -4 -21 1661.94
    0 4 -21 2105.34
    0 4 21 2142.25
    0 4 22 999.32
    0 -4 -22 1215.38
    0 4 -22 367.889
    0 4 23 -226.399
    0 -4 -23 -147.185
    0 -4 -24 270.082
    0 -5 0 37.7734
    0 -5 1 33606.9
    0 -5 2 7895.82
    0 -5 3 438992
    0 -5 4 1727.25
    0 -5 5 8398.04
    0 5 5 7997.46
    0 -5 6 65345.4
    0 5 6 66167.4
    0 -5 7 11997.6
    0 5 7 13360.2
    0 -5 -8 60215.6
    0 -5 8 59865.3
    0 5 8 59053.4
    0 5 9 2305.03
    0 -5 -9 2125.04
    0 -5 9 2363.56
    0 5 -9 3054.78
    0 5 10 150121
    0 5 -10 148811
    0 -5 -10 149491
    0 -5 10 153942
    0 -5 -11 4028.88
    0 -5 11 4159.78
    0 5 -11 3859.18
    0 5 11 4438.34
    0 5 -12 935.327
    0 5 12 434.626
    0 -5 12 505.535
    0 -5 -12 97.0549
    0 5 13 97409.6
    0 -5 -13 93125.4
    0 5 -13 88580.2
    0 -5 13 93402.8
    0 -5 -14 2326.16
    0 -5 14 2737.49
    0 5 14 2813.98
    0 5 -14 2265.57
    0 5 15 208.493
    0 -5 -15 205.408
    0 -5 15 -212.854
    0 5 -15 12.8227
    0 -5 -16 29428.6
    0 5 16 31316.9
    0 5 -16 30615.4
    0 -5 16 28696.2
    0 5 -17 7525.29
    0 5 17 7491.76
    0 -5 -17 7175.93
    0 -5 17 7632.65
    0 -5 -18 25274.4
    0 5 18 25752.6
    0 -5 18 25483.1
    0 5 -18 23641.1
    0 5 -19 629.275
    0 -5 -19 547.164
    0 5 19 146.3
    0 5 -20 44428.1
    0 -5 -20 42248.5
    0 5 20 44334.8
    0 -5 -21 3070.93
    0 5 -21 4094.53
    0 5 21 2862.1
    0 5 -22 11456.3
    0 5 22 10920.3
    0 -5 -22 12803
    0 -6 0 578744
    0 -6 1 97570.7
    0 -6 -1 99162.7
    0 -6 2 110830
    0 -6 3 131448
    0 -6 4 761119
    0 -6 5 108115
    0 6 6 286316
    0 -6 6 291896
    0 6 7 63045.8
    0 -6 7 65311.6
    0 6 8 153801
    0 -6 8 156058
    0 6 9 12089.6
    0 -6 9 12806.5
    0 -6 -10 85565.6
    0 6 10 85420
    0 -6 10 87921.1
    0 6 -10 84725
    0 6 11 88720.3
    0 -6 11 90265.4
    0 -6 -11 87653.3
    0 6 -11 85131.8
    0 -6 -12 10348.2
    0 6 12 10315.9
    0 -6 12 10618.2
    0 6 -12 9793.85
    0 6 13 34767.1
    0 -6 13 33492.8
    0 6 -13 32626.2
    0 -6 -13 33596
    0 -6 14 160440
    0 6 14 162148
    0 6 -14 151112
    0 -6 -14 158879
    0 6 -15 15496.9
    0 6 15 15121.4
    0 -6 15 15739.4
    0 -6 -15 15231.8
    0 -6 -16 23120.4
    0 6 -16 21529.5
    0 6 16 22924.2
    0 -6 16 23057.1
    0 6 -17 5339.01
    0 6 17 5669.61
    0 -6 -17 7333.9
    0 -6 17 6105.98
    0 6 -18 32986.8
    0 -6 -18 32594.5
    0 6 18 30985.6
    0 -6 18 33927.6
    0 -6 19 2187
    0 -6 -19 2729.13
    0 6 19 1720.72
    0 -6 -20 627.28
    0 6 -20 382.585
    0 6 20 1235.62
    0 6 -21 416.515
    0 -6 -21 -337.551
    0 6 21 -604.306
    0 6 -22 1261.47
    0 -7 0 158.995
    0 -7 1 75677
    0 -7 -1 77050
    0 -7 2 2712.79
    0 -7 3 108095
    0 -7 4 4807.12
    0 -7 5 53872.1
    0 -7 6 107956
    0 -7 7 7753.23
    0 -7 8 10194.2
    0 7 8 10760.9
    0 7 9 9963.99
    0 -7 9 10749.6
    0 -7 10 35293.9
    0 7 10 37234.5
    0 7 -10 34266.9
    0 -7 11 9148.22
    0 7 -11 9642.89
    0 7 11 9305.08
    0 -7 12 26599.8
    0 7 12 28450.4
    0 7 -12 26827.3
    0 7 13 10618.1
    0 7 -13 11269
    0 -7 13 10101.4
    0 7 -14 71391.2
    0 7 14 73853.3
    0 -7 14 73587.9
    0 -7 -15 40123.3
    0 -7 15 40835.7
    0 7 15 38625.9
    0 7 -15 40738.1
    0 7 16 34355.9
    0 -7 -16 36022.5
    0 -7 16 36833.3
    0 7 -16 34773.1
    0 7 -17 196.463
    0 -7 17 250.471
    0 7 17 187.018
    0 -7 -17 119.406
    0 -7 -18 7740.15
    0 7 18 8621.46
    0 -7 18 8239.31
    0 7 -18 8142.31
    0 7 -19 1850.34
    0 -7 -19 926.612
    0 -7 19 1010.55
    0 7 19 1721.11
    0 7 -20 23732.1
    0 -7 20 23676.8
    0 7 -21 4507.13
    0 -8 0 177993
    0 -8 -1 109419
    0 -8 1 110530
    0 -8 2 201280
    0 -8 -2 200978
    0 -8 3 99185.6
    0 -8 4 163270
    0 -8 5 195339
    0 -8 6 69062
    0 -8 7 13315.3
    0 -8 8 86856.4
    0 -8 9 51382.3
    0 8 -10 22660.7
    0 8 10 22796.4
    0 -8 10 23907.9
    0 -8 11 3362.07
    0 8 -11 4182.33
    0 8 11 4558.61
    0 8 -12 33183.6
    0 -8 12 35067.1
    0 8 12 33526.6
    0 8 13 59627.7
    0 -8 13 62793.1
    0 -8 14 85987.2
    0 8 14 84217.5
    0 8 -14 81674.6
    0 8 -15 31931.8
    0 8 15 35487.6
    0 -8 15 36869.3
    0 8 16 18312.4
    0 8 -16 18710.5
    0 -8 16 20714.9
    0 -8 17 1258.22
    0 8 -17 1216.82
    0 8 17 666.194
    0 8 -18 3238.3
    0 8 18 2951.62
    0 -8 18 4305.75
    0 -8 19 3326.34
    0 8 -19 3252.41
    0 8 -20 2653.15
    0 -8 20 3442.94
    0 8 -21 -322.16
    0 -9 0 324.567
    0 -9 -1 864.525
    0 -9 1 349.849
    0 -9 -2 40148.3
    0 -9 2 37764.9
    0 -9 3 5974.99
    0 -9 4 79111.2
    0 -9 5 7384.89
    0 -9 6 12360.4
    0 -9 7 10372.4
    0 -9 8 -66.4032
    0 -9 9 11142.8
    0 -9 10 5207.31
    0 9 -11 37570
    0 -9 11 39218.2
    0 9 -12 67044.2
    0 -9 12 71443.3
    0 9 -13 23693.8
    0 9 13 24693.2
    0 -9 13 24127.3
    0 -9 14 50334.9
    0 9 14 51612.5
    0 9 -14 47718.4
    0 9 -15 13034.1
    0 9 15 12646.9
    0 -9 15 14595.5
    0 9 -16 12413.7
    0 -9 16 13949.9
    0 9 16 14243.5
    0 9 -17 4628.5
    0 -9 17 5107.72
    0 -9 18 4685.56
    0 9 -18 4103.53
    0 9 -19 15082.7
    0 -9 19 13863.8
    0 9 -20 270.798
    0 -10 0 49328.1
    0 -10 1 33949.3
    0 -10 -1 35444.1
    0 -10 2 126836
    0 -10 -2 130529
    0 -10 -3 138284
    0 -10 3 139237
    0 -10 4 100214
    0 -10 5 87625.3
    0 -10 6 97435.9
    0 -10 7 194328
    0 -10 8 46909.5
    0 -10 9 23405.1
    0 -10 10 26467.2
    0 10 -11 5339.67
    0 -10 11 3931.45
    0 10 -12 47994.3
    0 -10 12 51479.5
    0 10 -13 6888.69
    0 -10 13 7085.47
    0 -10 14 11865.6
    0 10 -14 11939.1
    0 10 -15 25181.8
    0 -10 15 27044.8
    0 10 -16 18094.5
    0 -10 16 18069.2
    0 -10 17 21338.6
    0 10 -17 21017.9
    0 10 -18 1036.43
    0 10 -19 4133.64
    0 -11 0 256.066
    0 -11 1 50758.5
    0 -11 -1 51942.3
    0 -11 -2 30483.3
    0 -11 2 30539.9
    0 -11 -3 1928.91
    0 -11 3 1289.63
    0 -11 -4 15039.6
    0 -11 4 14486.2
    0 -11 5 3014.38
    0 -11 6 -26.7003
    0 -11 7 12732.8
    0 -11 8 713.135
    0 -11 9 75991.1
    0 -11 10 8369.21
    0 11 -11 11607.4
    0 -11 11 11562.2
    0 11 -12 8844.43
    0 -11 12 9271.57
    0 11 -13 7816.65
    0 -11 13 7044.12
    0 11 -14 10102.3
    0 -11 14 10716.1
    0 11 -15 475.124
    0 -11 15 -471.207
    0 -11 16 2582.22
    0 11 -16 2669.79
    0 11 -17 17604.3
    0 11 -18 398.286
    0 11 -19 5671.27
    0 -12 0 18704.2
    0 -12 -1 66318.1
    0 -12 1 66474.5
    0 -12 2 2448.66
    0 -12 -2 2826.01
    0 -12 3 138212
    0 -12 -3 137372
    0 -12 4 114677
    0 -12 -4 113147
    0 -12 5 80504.6
    0 -12 -5 79090.8
    0 -12 6 52648.2
    0 -12 7 89844
    0 -12 8 17760
    0 -12 9 35014.4
    0 -12 10 12257.6
    0 12 -11 48317.9
    0 -12 11 53044.8
    0 -12 12 548.568
    0 12 -12 1258.56
    0 -12 13 12685.8
    0 12 -13 11343
    0 -12 14 20151
    0 12 -14 19591.3
    0 12 -15 9123.51
    0 12 -16 2872.45
    0 12 -17 8947.21
    0 12 -18 9205.9
    0 -13 0 19.65
    0 -13 -1 641.868
    0 -13 1 539.978
    0 -13 -2 9584.47
    0 -13 2 7688.2
    0 -13 3 335.265
    0 -13 -3 473.15
    0 -13 4 2969.26
    0 -13 -4 2866.85
    0 -13 -5 11828.5
    0 -13 5 12097.3
    0 -13 6 11368.7
    0 -13 -6 11064.2
    0 -13 7 18149.2
    0 -13 8 -883.375
    0 -13 9 12390.8
    0 -13 10 20643.8
    0 -13 11 3649.61
    0 13 -11 3335.05
    0 13 -12 5553.79
    0 -13 12 5453.43
    0 13 -13 720.635
    0 13 -14 3115.61
    0 13 -15 11929.3
    0 13 -16 910.613
    0 13 -17 12006.9
    0 -14 0 9167.76
    0 -14 -1 127497
    0 -14 1 130167
    0 -14 -2 2069.59
    0 -14 2 2094.05
    0 -14 -3 38879.9
    0 -14 3 39377.1
    0 -14 4 16071.4
    0 -14 -4 16589
    0 -14 5 17584.1
    0 -14 -5 17629.9
    0 -14 6 28002
    0 -14 -6 26639.2
    0 -14 -7 9198.99
    0 -14 7 5480.69
    0 -14 8 11822.6
    0 -14 9 88780.5
    0 -14 10 617.815
    0 14 -10 1382.52
    0 -14 11 42374.1
    0 14 -11 38539.1
    0 14 -12 1221.62
    0 14 -13 25853.7
    0 14 -14 3620.61
    0 14 -15 3869.28
    0 14 -16 2877.54
    0 -15 0 554.245
    0 -15 1 5438.86
    0 -15 -1 5048.5
    0 -15 -2 2341.06
    0 -15 2 1599.26
    0 -15 3 4626.41
    0 -15 -3 3935.47
    0 -15 -4 169.908
    0 -15 4 231.007
    0 -15 -5 10380
    0 -15 5 10043.8
    0 -15 6 -218.586
    0 -15 -6 486.991
    0 -15 7 4213.12
    0 -15 -7 6024.43
    0 -15 8 871.169
    0 -15 -8 1623.31
    0 -15 -9 3081.48
    0 -15 9 2326.35
    0 15 -10 1169.6
    0 15 -11 6970.34
    0 15 -12 3986.45
    0 15 -13 7022.74
    0 15 -14 1938.67
    0 15 -15 12958.4
    0 -16 0 10916.2
    0 -16 1 98957.4
    0 -16 -1 103513
    0 -16 -2 14615.4
    0 -16 2 14989
    0 -16 3 34568.1
    0 -16 -3 34220.7
    0 -16 4 1530.19
    0 -16 -4 1295.86
    0 -16 -5 8301.65
    0 -16 5 7790.94
    0 -16 6 1391.56
    0 -16 -6 3341.85
    0 -16 -7 32624.6
    0 -16 7 28985.2
    0 -16 -8 1342.6
    0 16 -9 32325.6
    0 -16 -9 34496.2
    0 -16 -10 623.144
    0 16 -10 926.815
    0 16 -11 43660.3
    0 -16 -11 44293
    0 16 -12 7079.57
    0 16 -13 10213.5
    0 16 -14 -72.9256
    0 -17 0 374.343
    0 -17 -1 5095.42
    0 -17 1 5612.82
    0 -17 2 909.745
    0 -17 -2 1212.05
    0 -17 -3 498.728
    0 -17 3 650.874
    0 -17 -4 335.859
    0 -17 4 80.7492
    0 -17 -5 255.866
    0 -17 -6 998.462
    0 -17 -7 3329
    0 -17 -8 1273.98
    0 -17 -9 4739.53
    0 -17 -10 -270.638
    0 17 -11 1757.24
    0 -17 -11 1522.1
    0 17 -12 764.566
    0 17 -13 12227.5
    0 -18 0 6809.88
    0 -18 1 33073.9
    0 -18 -1 35305.1
    0 -18 -2 393.756
    0 -18 2 -135.222
    0 -18 -3 30270.7
    0 -18 -4 754.532
    0 -18 -5 18665.8
    0 -18 -6 3491.16
    0 -18 -7 30034.3
    0 -18 -8 -1342.76
    0 -18 -9 9546.12
    0 -18 -10 1793.85
    0 -19 -1 641.945
    0 -19 -2 -21.3498
    0 -19 -3 -270.141
    0 -19 -4 274.571
    0 -19 -5 551.342
    0 -19 -6 1994.18
    0 -19 -7 8077.72
    0 -19 -8 611.265
    0 -20 -4 217.487
    0 -20 -5 20565.9
    1 0 -24 4758.85
    1 0 -23 2090.18
    1 0 -22 30910.5
    1 0 -21 15223.6
    1 0 -20 9225.79
    1 0 -19 5197.1
    1 0 -18 13093.7
    1 0 -17 234.641
    1 0 -16 8539.93
    -1 0 15 4768.88
    1 0 -15 4222.47
    1 0 -14 92839.3
    -1 0 14 95820.3
    1 0 -13 39019.5
    -1 0 13 42898.3
    1 0 -12 169061
    -1 0 12 175795
    1 0 -11 154839
    -1 0 11 156213
    -1 0 10 1925.77
    1 0 -10 2528.14
    1 0 -9 148316
    -1 0 9 148432
    -1 0 8 13650.7
    -1 0 7 75489.4
    -1 0 6 697.197
    -1 0 5 21670.4
    -1 0 4 72366.3
    -1 0 3 329903
    -1 0 2 4129.85
    -1 0 1 174220
    1 0 -1 183303
    1 0 0 83.016
    1 0 0 273.054
    -1 0 0 106.646
    -1 0 0 30.5742
    1 0 1 168821
    -1 0 -1 173340
    -1 0 -1 179094
    1 0 1 174146
    -1 0 -2 4244.49
    1 0 2 4313.57
    1 0 3 329585
    -1 0 -3 328976
    -1 0 -4 69889.5
    1 0 4 68566.3
    1 0 5 20430.3
    -1 0 -5 19849.7
    -1 0 -6 1167.71
    -1 0 -7 74094.8
    -1 0 -8 13082.3
    -1 0 -9 144429
    -1 0 -10 2185.56
    -1 0 -11 153726
    -1 0 -12 168888
    -1 0 -13 39495.8
    -1 0 -14 93956
    -1 0 -15 5108
    -1 0 -16 9498.71
    1 0 16 9147
    -1 0 -17 -25.948
    1 0 17 587.637
    1 0 18 14182.8
    -1 0 -18 15124.4
    -1 0 -19 5792.72
    1 0 19 4761.79
    -1 0 -20 8723.54
    1 0 20 8944.66
    -1 0 -21 13698.8
    1 0 21 14991.6
    -1 0 -22 30667.5
    1 0 22 31871.3
    1 0 23 839.242
    -1 0 -23 748.972
    1 -1 -24 372.932
    1 1 -23 2768.96
    1 -1 -23 1865.29
    1 1 -22 6699.34
    1 -1 -22 6589.25
    -1 1 22 6958.99
    1 1 -21 10192
    1 -1 -21 10995
    1 -1 -20 5385.32
    1 1 -20 5943.81
    1 1 -19 5037.38
    1 -1 -19 6548.07
    1 1 -18 11545.6
    1 -1 -18 12159.7
    1 -1 -17 44013
    -1 -1 17 42750.8
    1 1 -17 41816
    1 1 -16 57353.7
    1 -1 -16 60903
    -1 -1 16 62238.2
    1 -1 -15 19359.5
    -1 -1 15 19739.9
    1 1 -15 18801.7
    1 1 -14 61781.9
    1 -1 -14 61994.2
    -1 -1 14 59946.3
    -1 1 13 11005.1
    1 1 -13 11131.8
    -1 -1 13 9415.58
    1 -1 -13 9655.29
    -1 1 12 77598.9
    -1 -1 12 74885.3
    1 1 -12 72077.4
    1 -1 -12 73196.5
    -1 1 11 10413.7
    -1 -1 11 11072.4
    1 1 -11 12616
    1 -1 -11 11522.4
    1 -1 -10 46441.1
    -1 -1 10 46140.2
    -1 1 10 44353.6
    1 -1 -9 39395.1
    -1 -1 9 39113.6
    -1 1 9 42444.5
    -1 -1 8 247668
    -1 1 8 244431
    1 -1 -8 250914
    -1 1 7 73891.2
    -1 -1 7 71200
    -1 1 6 442312
    -1 -1 6 437692
    -1 1 5 51952.1
    -1 -1 5 52424.4
    -1 -1 4 459140
    -1 1 4 464731
    -1 1 3 42216.4
    -1 -1 3 43549.7
    -1 -1 2 490717
    -1 1 2 483950
    -1 1 1 66095.1
    -1 -1 1 63543.7
    1 -1 -1 64436.3
    -1 1 1 64598.4
    1 -1 0 443791
    -1 1 0 450969
    -1 1 0 433055
    -1 -1 0 443221
    1 1 0 446637
    1 -1 1 60854.2
    1 -1 1 65619.1
    1 -1 1 60267.8
    1 1 1 63507.6
    1 1 1 60613.8
    -1 -1 -1 61775.9
    -1 1 -1 61428.9
    -1 -1 -2 482275
    1 1 2 481252
    -1 1 -2 486994
    1 1 3 41852.8
    -1 1 -3 42971.8
    -1 1 -4 458981
    1 1 4 450449
    -1 1 -4 454867
    -1 -1 -4 454924
    1 1 5 51741.8
    -1 1 -5 52825.5
    -1 -1 -5 52089.1
    -1 -1 -6 428914
    1 1 6 429653
    -1 1 -6 429738
    1 1 7 69451
    -1 1 -7 69099.9
    -1 -1 -7 70969.9
    -1 -1 -8 236786
    -1 1 -8 239240
    1 1 8 241838
    -1 1 -9 37490.5
    -1 -1 -9 38591.5
    1 1 9 38230.5
    -1 1 -10 44945
    -1 -1 -10 43158.9
    1 1 10 44917.9
    1 1 11 10472
    -1 -1 -11 10598
    -1 1 -11 11327.2
    -1 -1 -12 70988
    1 1 12 72191.9
    -1 1 -12 71651.2
    1 1 13 10404.8
    -1 -1 -13 11162.8
    -1 1 -13 10816.1
    1 1 14 57256.7
    -1 -1 -14 57998.1
    -1 1 -14 61217.9
    -1 1 -15 20059.7
    1 1 15 18480.4
    -1 -1 -15 19436.5
    -1 1 -16 56070.9
    1 1 16 57109.6
    -1 -1 -16 59207.8
    -1 1 -17 42466.4
    -1 -1 -17 41864.4
    1 1 17 39438.3
    1 1 18 12185.2
    -1 1 -18 10276.3
    -1 -1 -18 12547.6
    -1 -1 -19 4806.15
    1 1 19 3586.3
    -1 1 -19 5413.58
    -1 1 -20 5680.81
    1 1 20 4513.48
    1 -1 20 5819.61
    -1 -1 -20 5575.43
    1 -1 21 10121.4
    -1 -1 -21 12198.6
    -1 1 -21 9986.99
    1 1 21 10334
    -1 -1 -22 6912.63
    -1 1 -22 6952.1
    1 1 22 8039.39
    1 -1 22 6631.53
    1 -1 23 2098.05
    -1 -1 -23 3024.92
    -1 1 -23 2197.26
    1 1 23 1575.22
    1 -2 -23 407.108
    1 2 -23 980.658
    1 2 -22 13502.6
    1 -2 -22 13378.3
    1 -2 -21 4526.21
    1 2 -21 3575.3
    -1 2 21 3800.66
    1 -2 -20 25792.9
    1 2 -20 24831.4
    -1 2 20 24290.2
    1 -2 -19 7066.19
    -1 2 19 5297.22
    1 2 -19 7464.27
    1 2 -18 11868.5
    1 -2 -18 13835
    -1 -2 18 12890
    1 2 -17 13678.6
    -1 -2 17 13966.1
    1 -2 -17 14846.9
    1 2 -16 32936.3
    -1 -2 16 33266.8
    1 -2 -16 36030.1
    1 -2 -15 11199.4
    1 2 -15 12344
    -1 -2 15 11471.3
    1 -2 -14 46405
    -1 -2 14 47572.2
    1 2 -14 46570.5
    1 -2 -13 61465.3
    -1 -2 13 61700.3
    1 2 -13 62163.1
    1 -2 -12 62590.5
    1 2 -12 63322.6
    -1 -2 12 61381.5
    1 -2 -11 86744
    -1 -2 11 86864.8
    -1 -2 10 105882
    1 -2 -10 106419
    -1 -2 9 105911
    1 -2 -9 103401
    -1 2 9 106477
    -1 2 8 32827.9
    -1 -2 8 34317.8
    1 -2 -8 32076
    1 -2 -7 96662.9
    -1 2 7 92690.3
    -1 -2 7 94080.5
    -1 -2 6 146635
    1 -2 -6 144704
    -1 2 6 141042
    -1 2 5 79335.4
    -1 -2 5 80471.4
    -1 2 4 96957.3
    -1 -2 4 97472.4
    -1 2 3 193444
    -1 -2 3 194612
    -1 -2 2 223425
    -1 2 2 224241
    -1 -2 1 687874
    -1 2 1 686858
    1 -2 -1 701715
    1 -2 0 761122
    -1 -2 0 750534
    -1 2 -1 696225
    -1 -2 -1 691099
    1 2 2 213340
    -1 -2 -2 216744
    -1 2 -2 222426
    -1 2 -3 191618
    1 2 3 190445
    -1 2 -4 101611
    1 2 4 95081.8
    -1 2 -4 98118.5
    -1 2 -5 80949
    1 2 5 79212.3
    -1 -2 -5 80573.4
    -1 2 -5 81501.3
    -1 2 -6 139062
    1 2 6 143046
    -1 -2 -6 140913
    1 2 7 90003.7
    -1 -2 -7 93959.4
    -1 2 -7 90214
    -1 2 -8 31750.9
    1 2 8 32350.8
    -1 -2 -8 32776.4
    -1 2 -9 100823
    1 2 9 101439
    -1 -2 -9 101022
    -1 2 -10 104737
    1 2 10 103652
    -1 -2 -10 102902
    -1 -2 -11 86187.8
    1 2 11 86819.3
    -1 2 -11 84942.6
    -1 -2 -12 57029.4
    1 2 12 61261.3
    -1 2 -12 63478.1
    -1 2 -13 61337.9
    1 2 13 58101.9
    -1 -2 -13 59280.7
    -1 2 -14 46911.3
    1 2 14 46036
    -1 -2 -14 43273.3
    -1 2 -15 12130.9
    1 2 15 11535.2
    -1 -2 -15 11225
    1 2 16 32958.5
    -1 2 -16 34814
    -1 -2 -16 33793.3
    -1 -2 -17 13252.9
    -1 2 -17 14957.3
    1 2 17 14634.4
    -1 2 -18 12282.3
    1 2 18 12185.1
    -1 -2 -18 14199.4
    -1 2 -19 6001.68
    -1 -2 -19 5620.6
    1 2 19 5452.76
    1 2 20 22890.8
    -1 2 -20 24143
    -1 -2 -20 26236
    -1 2 -21 5292.99
    1 2 21 3502.55
    -1 -2 -21 3458.69
    1 -2 22 9861.23
    -1 -2 -22 12251.2
    1 2 22 11487.2
    -1 2 -22 10935.1
    -1 -2 -23 618.966
    1 2 23 926.85
    1 3 -23 3112.47
    1 -3 -22 3656.78
    1 3 -22 5412.2
    1 -3 -21 11016.7
    1 3 -21 12289.3
    -1 3 20 2482.25
    1 -3 -20 3235.41
    1 3 -20 3504.97
    1 3 -19 16250.3
    -1 3 19 15815
    1 -3 -19 17034.9
    -1 -3 19 16611.7
    -1 3 18 29252.7
    -1 -3 18 30927.6
    1 3 -18 27561.2
    1 -3 -18 30896.2
    -1 -3 17 13060.5
    1 3 -17 11820.3
    1 -3 -17 11922.2
    -1 3 17 12121.4
    1 3 -16 8655.34
    1 -3 -16 9373.06
    -1 3 16 8983.2
    -1 -3 16 8769.47
    -1 -3 15 8201.46
    1 3 -15 9063.38
    1 -3 -15 8081.58
    -1 3 15 8272.41
    1 3 -14 109840
    1 -3 -14 110197
    -1 -3 14 112160
    -1 -3 13 2236.98
    1 -3 -13 1987.33
    1 3 -13 3198.49
    1 3 -12 33929.2
    -1 -3 12 30923.1
    1 -3 -12 32141.4
    -1 -3 11 26013.1
    1 -3 -11 26966.9
    1 -3 -10 210623
    -1 -3 10 205288
    1 -3 -9 57276
    -1 -3 9 59592.7
    1 -3 -8 127786
    -1 -3 8 127505
    -1 -3 7 34771.4
    1 -3 -7 33529
    1 -3 -6 219951
    -1 3 6 218867
    -1 -3 6 221386
    -1 -3 5 28899.3
    -1 3 5 28148.3
    1 -3 -5 28357
    1 -3 -4 726394
    -1 -3 4 722403
    -1 -3 3 20867.9
    1 -3 -3 20060.4
    -1 -3 2 104379
    -1 -3 1 306426
    1 -3 -1 317871
    1 -3 0 596795
    1 -3 0 602521
    -1 -3 -1 312102
    -1 3 -1 310028
    1 -3 1 316632
    -1 -3 -2 105188
    -1 3 -2 104344
    -1 3 -3 21308.1
    1 3 3 21009.7
    1 3 4 722261
    -1 3 -4 727313
    -1 3 -4 701100
    1 -3 5 27823.5
    -1 3 -5 29725.6
    1 3 5 27496.5
    -1 3 -5 28908
    -1 3 -6 212291
    1 3 6 223201
    1 -3 6 216389
    -1 3 -7 33187.2
    1 3 7 34849.4
    1 -3 7 33669.4
    -1 -3 -7 32277.8
    -1 3 -8 125663
    1 -3 8 124683
    1 3 8 127503
    -1 -3 -8 124002
    1 3 9 53919.8
    -1 3 -9 56956.1
    -1 -3 -9 56718.9
    -1 3 -10 208000
    1 3 10 203436
    -1 -3 -10 198612
    -1 -3 -11 24218.1
    1 3 11 23806.2
    1 3 12 30444.6
    -1 3 -12 32602.8
    -1 -3 -12 29814.6
    -1 -3 -13 2263.36
    -1 3 -13 2865.56
    1 3 13 1852
    -1 3 -14 108681
    1 3 14 108782
    -1 -3 -14 106412
    -1 3 -15 8047.84
    1 3 15 9374.64
    -1 -3 -15 8169.19
    -1 3 -16 8064.72
    1 3 16 8736.07
    -1 -3 -16 8095.68
    1 3 17 11217.6
    -1 -3 -17 12155.6
    -1 3 -17 12098.7
    1 3 18 26671.5
    -1 3 -18 27040.9
    -1 -3 -18 28085.2
    -1 3 -19 16515.7
    1 3 19 15513
    -1 -3 -19 14788.1
    1 3 20 3505.65
    -1 3 -20 3902.06
    -1 -3 -20 3062.5
    1 3 21 11440.4
    -1 3 -21 12745.8
    -1 -3 -21 12367
    -1 3 -22 4457.03
    -1 -3 -22 4300.26
    1 3 22 4006.5
    1 3 23 997.765
    -1 -3 -23 1102.08
    1 4 -22 10297.5
    1 4 -21 1790.6
    1 -4 -20 23476.4
    1 4 -20 23503.2
    -1 -4 20 24217.8
    -1 -4 19 25354.5
    1 4 -19 24130.8
    1 -4 -19 25315
    1 4 -18 10174.8
    -1 -4 18 9734.3
    -1 4 18 10132.5
    1 -4 -18 9305.49
    1 4 -17 23472.4
    -1 4 17 22288.2
    1 -4 -17 24254.2
    -1 -4 17 23245.9
    1 -4 -16 44599.6
    -1 -4 16 43807.1
    1 4 -16 41187.4
    -1 4 16 42060.5
    1 4 -15 28223.5
    1 -4 -15 28006
    -1 -4 15 24831.6
    -1 4 15 26971.9
    1 4 -14 54142.6
    -1 -4 14 54069
    1 -4 -14 53428.2
    -1 4 14 54166.3
    -1 -4 13 13768.9
    1 4 -13 14298
    1 -4 -13 14464.9
    -1 4 13 12176.9
    -1 -4 12 5122.77
    -1 4 12 5088.57
    1 -4 -12 6805.08
    1 -4 -11 19083.8
    -1 4 11 19891.4
    -1 -4 11 19644.1
    -1 -4 10 69458.6
    1 -4 -10 70745.3
    -1 4 10 67048.5
    -1 -4 9 62542.4
    -1 4 9 60228.6
    1 -4 -9 61383.5
    1 -4 -8 7387.43
    -1 -4 8 7240.88
    -1 4 8 7007.93
    -1 -4 7 135629
    -1 4 7 132501
    1 -4 -7 135937
    -1 -4 6 159182
    1 -4 -6 163268
    -1 4 6 162815
    1 -4 -5 163551
    -1 4 5 160258
    -1 -4 5 163106
    1 -4 -4 165844
    -1 -4 4 169993
    -1 -4 3 151535
    1 -4 -3 149891
    -1 -4 2 92250.3
    1 -4 -2 89294.9
    -1 -4 1 129449
    -1 4 0 7904.97
    -1 -4 0 7719.52
    -1 -4 -1 130845
    1 -4 1 131018
    -1 4 -1 135208
    1 -4 2 88595.6
    -1 -4 -2 91181.9
    -1 4 -2 92859.9
    -1 4 -3 146984
    1 -4 3 147035
    -1 4 -3 146357
    1 -4 4 169633
    1 4 4 165764
    -1 4 -4 172394
    -1 4 -4 166176
    1 -4 5 160715
    -1 4 -5 162691
    -1 4 -5 154448
    1 4 5 156528
    -1 4 -6 160134
    1 -4 6 161243
    1 4 6 162610
    1 4 7 136294
    -1 4 -7 134386
    1 -4 7 133352
    1 4 8 7262.3
    1 -4 8 7299.97
    -1 4 -8 7732.35
    -1 -4 -9 59347.4
    1 4 9 62621.3
    1 -4 9 61571.2
    -1 4 -9 59149.4
    -1 4 -10 67355.7
    1 -4 10 67646.7
    1 4 10 66501.9
    -1 -4 -10 65981.7
    -1 4 -11 19228.7
    1 4 11 18339.7
    1 -4 11 20125.3
    -1 -4 -11 19901.6
    1 4 12 5825.04
    -1 4 -12 5912.43
    -1 -4 -12 5597.06
    1 4 13 11860
    -1 4 -13 14426.1
    -1 -4 -13 13737.8
    -1 4 -14 53408.9
    -1 -4 -14 52355.9
    1 4 14 52703.2
    1 4 15 25195.8
    -1 -4 -15 27335.8
    -1 4 -15 28213.1
    1 4 16 43046.4
    -1 -4 -16 41666.8
    -1 4 -16 42184.3
    -1 4 -17 25003
    1 4 17 22382.3
    -1 -4 -17 21547.2
    1 4 18 9681.95
    -1 -4 -18 9259.65
    -1 4 -18 10475
    1 4 19 23640.6
    -1 4 -19 23379
    -1 -4 -19 22179.8
    1 4 20 24200.4
    -1 -4 -20 25464.3
    -1 4 -20 23065.5
    1 4 21 2615.53
    -1 -4 -21 2626.1
    -1 4 -21 2263.63
    1 4 22 9261.42
    -1 -4 -22 8266.45
    -1 4 -22 11094.9
    -1 -4 -23 -291.187
    1 4 23 410.306
    1 5 -22 1900.6
    1 5 -21 8261.97
    -1 -5 21 6413.1
    -1 -5 20 5652.98
    1 5 -20 3878.53
    1 5 -19 21545.7
    -1 -5 19 23377.2
    1 -5 -19 21704.4
    1 -5 -18 7326.34
    1 5 -18 9870.83
    -1 -5 18 8721.13
    1 5 -17 9177.39
    1 -5 -17 9955.49
    -1 -5 17 9926.97
    -1 5 17 9205.64
    1 5 -16 19829.3
    1 -5 -16 20682.3
    -1 5 16 19815.7
    -1 -5 16 19511.6
    1 -5 -15 705.86
    -1 5 15 1413.64
    1 5 -15 805.099
    -1 -5 15 1221.3
    1 -5 -14 47280.5
    1 5 -14 51577
    -1 -5 14 48867.4
    -1 5 14 45811
    -1 -5 13 42928.5
    -1 5 13 40526.7
    1 -5 -13 42729.2
    -1 -5 12 79175.1
    1 -5 -12 80629.1
    -1 5 12 81257.8
    1 -5 -11 63192.4
    -1 5 11 62061.3
    -1 -5 11 63917
    -1 5 10 89453.6
    1 -5 -10 90112.9
    -1 -5 10 94377.7
    1 -5 -9 148306
    -1 -5 9 151350
    -1 5 9 150785
    1 -5 -8 151595
    -1 -5 8 153384
    -1 5 8 155032
    1 -5 -7 57493.8
    -1 5 7 57517.8
    -1 -5 7 56400
    -1 -5 6 175152
    -1 5 6 178091
    1 -5 -6 177047
    -1 -5 5 59855.3
    -1 -5 4 363253
    1 -5 -4 381078
    -1 -5 3 24199.1
    1 -5 -3 25986.1
    -1 -5 2 254187
    -1 -5 1 78978.9
    -1 5 0 123805
    -1 -5 0 119042
    -1 -5 -1 81561.3
    -1 5 -1 81946.9
    1 -5 1 81594.8
    -1 -5 -2 252082
    -1 5 -2 252200
    1 -5 2 252111
    1 -5 3 24512.4
    -1 5 -3 23732.9
    -1 5 -4 365570
    1 -5 4 362206
    1 5 5 60894.1
    -1 5 -5 60280
    1 -5 5 60226.5
    1 -5 6 167256
    -1 5 -6 172023
    1 5 6 170043
    -1 5 -7 57788.2
    1 5 7 57580.9
    1 -5 7 57978.8
    -1 5 -8 157420
    1 5 8 151483
    1 -5 8 153998
    1 -5 9 144909
    -1 5 -9 148355
    1 5 9 145948
    -1 5 -10 91772.2
    1 -5 10 90885.2
    1 5 10 91946.3
    -1 5 -11 60686
    1 5 11 59118.7
    1 -5 11 61203.9
    -1 5 -12 76766
    1 -5 12 81734.6
    1 5 12 80850.7
    -1 -5 -12 78568
    -1 -5 -13 42310.9
    1 -5 13 43231
    1 5 13 40127.9
    -1 5 -13 40414.8
    -1 5 -14 49476.4
    1 5 14 48653.7
    -1 -5 -14 46932.8
    -1 -5 -15 1138.73
    1 5 15 1554.35
    -1 5 -15 1821.61
    -1 5 -16 17919.4
    1 5 16 21278.2
    -1 -5 -16 19778
    -1 5 -17 9712.24
    1 5 17 8379.53
    -1 -5 -17 8509.94
    1 5 18 7937.38
    -1 -5 -18 6759.51
    -1 5 -18 8401.05
    -1 5 -19 22651.9
    -1 -5 -19 21963
    1 5 19 20570.1
    -1 -5 -20 4156.53
    -1 5 -20 4807.92
    1 5 20 4427.77
    1 5 21 8044.04
    -1 -5 -21 7658.09
    -1 5 -21 7429.91
    -1 5 -22 3904.43
    1 5 22 2816.39
    -1 -5 -22 2641.56
    -1 -5 -23 7892.66
    -1 -6 22 10372.1
    -1 -6 21 4647.29
    1 6 -21 4295.46
    -1 -6 20 6073.38
    1 6 -20 5573.97
    -1 -6 19 9329.31
    1 6 -19 10655.9
    -1 -6 18 27503
    1 6 -18 28544.1
    1 6 -17 20731.6
    -1 -6 17 20859.2
    1 -6 -16 14083.5
    1 6 -16 14104.5
    -1 -6 16 13277.8
    1 -6 -15 15618.7
    1 6 -15 14527.4
    -1 6 15 13182.6
    -1 -6 15 14047.7
    1 -6 -14 44661.2
    1 6 -14 46170.6
    -1 6 14 45166
    -1 -6 14 44538.6
    1 -6 -13 6661.94
    -1 6 13 6710.13
    -1 -6 13 6877.28
    1 -6 -12 39329.3
    -1 -6 12 38436.2
    -1 6 12 39274.6
    -1 -6 11 34543.8
    -1 6 11 32185
    1 -6 -11 32867.1
    -1 6 10 10063.5
    1 -6 -10 10808.7
    -1 -6 10 10660.5
    1 -6 -9 44213.4
    -1 6 9 45405.3
    -1 -6 9 43086.5
    -1 6 8 63622.5
    1 -6 -8 63117.8
    -1 -6 8 61445.7
    -1 -6 7 180668
    -1 -6 6 824.676
    -1 -6 5 62452.5
    1 -6 -4 43604.7
    -1 -6 4 41145.4
    -1 -6 3 76133
    1 -6 -3 79948.2
    -1 -6 2 49829.8
    -1 6 1 32981.1
    -1 -6 1 32278.7
    -1 6 0 22471.2
    -1 -6 0 21527.4
    1 -6 1 32300.8
    -1 -6 -1 33143.6
    -1 6 -1 31082.2
    -1 -6 -2 52444.9
    -1 6 -2 49249.8
    1 -6 2 49556.8
    1 -6 3 77934.7
    -1 6 -3 76896.5
    -1 -6 -3 75458.3
    1 -6 4 40931.6
    -1 6 -4 41070.1
    -1 6 -5 65393
    1 -6 5 64902.9
    1 -6 6 1216.72
    -1 6 -6 1284.71
    1 6 6 1516.84
    -1 6 -7 181082
    1 6 7 173636
    1 -6 7 175556
    1 6 8 59979.9
    -1 6 -8 59175.2
    1 -6 8 59599.3
    1 -6 9 41967.2
    -1 6 -9 43768.4
    1 6 9 41800
    -1 6 -10 10881.8
    1 6 10 9138.44
    1 -6 10 10835
    1 -6 11 31219.3
    1 6 11 29473.9
    -1 6 -11 32098.9
    1 6 12 36334.4
    1 -6 12 37091.3
    -1 6 -12 37462.5
    -1 6 -13 6890.04
    1 -6 13 6146.41
    1 6 13 6695.5
    1 6 14 43671.2
    -1 6 -14 42361.4
    1 -6 14 43528.2
    -1 6 -15 14144.2
    1 6 15 12762.2
    -1 6 -16 14552.8
    1 6 16 12784.9
    -1 6 -17 19561.4
    1 6 17 18712.3
    -1 6 -18 30520.8
    1 6 18 28517.9
    -1 6 -19 9482.01
    1 6 19 9602
    1 6 20 5512.63
    -1 6 -20 7097.3
    1 6 21 4419.29
    -1 6 -21 4774.45
    1 6 22 11356
    -1 -7 22 5329.2
    -1 -7 21 7979.79
    1 7 -21 6161.55
    -1 -7 20 5005.12
    1 7 -20 4797.59
    -1 -7 19 333.951
    1 7 -19 1641.2
    -1 -7 18 4661.04
    1 7 -18 3491.01
    1 7 -17 10219
    -1 -7 17 10519.6
    1 7 -16 29466.1
    -1 -7 16 30024.2
    1 7 -15 7433.46
    -1 -7 15 4674.06
    1 -7 -14 45581.2
    -1 7 14 43961.1
    -1 -7 14 47489.1
    -1 7 13 31114.7
    -1 -7 13 31948.9
    1 -7 -13 31797.1
    -1 7 12 80296.8
    1 -7 -12 79061.8
    -1 -7 12 78847.1
    -1 7 11 57245
    -1 -7 11 56565.6
    1 -7 -11 55919.9
    -1 -7 10 34247.7
    -1 7 10 35355
    -1 -7 9 29636.3
    -1 -7 8 127080
    -1 -7 7 88587.3
    -1 -7 6 100884
    -1 -7 5 7860.11
    -1 -7 4 75285.4
    -1 -7 3 148846
    -1 -7 2 283441
    -1 7 2 246390
    -1 7 1 57972.2
    -1 -7 1 58978.5
    1 -7 0 233992
    -1 -7 0 232640
    -1 7 0 230917
    -1 7 -1 61319.1
    -1 -7 -1 60847.3
    1 -7 1 59184.6
    1 -7 2 279455
    -1 -7 -2 283335
    -1 7 -2 285871
    -1 -7 -3 152128
    -1 7 -3 151315
    1 -7 3 152108
    -1 7 -4 80462.1
    1 -7 4 76787.4
    -1 7 -5 9921.06
    1 -7 5 8086.97
    -1 7 -6 104414
    1 -7 6 101496
    -1 7 -7 89457
    1 -7 7 87983.4
    1 7 8 129415
    -1 7 -8 130983
    1 -7 8 123703
    -1 7 -9 30865.8
    1 -7 9 33180.6
    1 7 9 30503.3
    -1 7 -10 30808.8
    1 7 10 29857.2
    1 -7 10 29944.7
    1 7 11 53651.6
    1 -7 11 53560.5
    -1 7 -11 55900.5
    -1 7 -12 74818.2
    1 7 12 72390.2
    1 -7 12 71824.8
    -1 7 -13 28141.2
    1 -7 13 31290.3
    1 7 13 29738.9
    1 7 14 45629
    1 -7 14 43355
    -1 7 -14 44368.7
    -1 7 -15 3875.69
    1 -7 15 4927.76
    1 7 15 5797.19
    1 7 16 28146.9
    -1 7 -16 29441.4
    -1 7 -17 10787.5
    1 7 17 9671.07
    -1 7 -18 4976.31
    1 7 18 3333.15
    1 7 19 556.178
    -1 7 -19 2143.16
    1 7 20 4441.3
    -1 7 -20 6018.72
    1 7 21 5049.09
    -1 7 -21 7029.61
    1 7 22 3316.38
    -1 -8 22 2548.89
    -1 -8 21 3299.82
    1 8 -20 12712.5
    -1 -8 20 10579.3
    1 8 -19 6690.45
    -1 -8 19 5243.79
    1 8 -18 14759.7
    -1 -8 18 14028.8
    1 8 -17 26813.7
    -1 -8 17 29061.1
    1 8 -16 18402.1
    -1 -8 16 15225.7
    -1 -8 15 7706.74
    1 8 -15 8194.03
    -1 -8 14 12307.3
    -1 -8 13 42547.5
    -1 8 12 31045.9
    -1 -8 12 26822.9
    -1 -8 11 59075.3
    -1 -8 10 39395
    -1 -8 9 37081.3
    -1 -8 8 26565.2
    -1 -8 7 35496.2
    -1 -8 6 53755.4
    -1 8 5 38331.4
    -1 -8 5 43715
    -1 -8 4 16535.4
    -1 8 3 41420.1
    -1 -8 3 45834
    -1 -8 2 48439
    -1 -8 1 162909
    -1 -8 0 36057.7
    1 -8 0 36539.5
    -1 8 -1 172467
    1 -8 1 165771
    -1 -8 -1 171071
    -1 8 -2 54601.3
    1 -8 2 50689.2
    -1 -8 -2 53028.8
    1 -8 3 47396.6
    -1 8 -3 48631.8
    -1 -8 -3 46449.6
    1 -8 4 17502.9
    -1 8 -4 17985
    -1 -8 -4 17178.1
    1 -8 5 44217.3
    -1 8 -5 45996.4
    1 -8 6 54714.1
    -1 8 -6 55113
    -1 8 -7 37064.2
    1 -8 7 39106.1
    -1 8 -8 24422.2
    1 -8 8 26825.8
    -1 8 -9 38604
    1 -8 9 36822.1
    -1 8 -10 40044.2
    1 -8 10 39695.9
    1 8 10 38331
    -1 8 -11 56906.5
    1 8 11 54290.6
    1 -8 11 55052.5
    1 -8 12 27027.1
    -1 8 -12 26699.3
    1 8 12 26415.7
    1 -8 13 38544.8
    -1 8 -13 39738.5
    1 8 13 37868.6
    -1 8 -14 12500
    1 8 14 11144.5
    1 -8 14 11300.3
    -1 8 -15 7455.43
    1 8 15 6459.48
    1 8 16 16672.5
    -1 8 -16 16236.8
    -1 8 -17 28790.8
    1 8 17 25198.7
    -1 8 -18 11021.2
    1 8 18 12613.3
    -1 8 -19 4685.4
    1 8 19 4421.32
    1 8 20 10158
    -1 8 -20 11899.9
    1 8 21 2763.61
    1 8 22 2318.21
    -1 -9 21 2379.58
    -1 -9 20 6711.77
    1 9 -20 7376.26
    -1 -9 19 1781
    1 9 -19 2799.55
    1 9 -18 13753.3
    -1 -9 18 13222.3
    1 9 -17 10405.3
    -1 -9 17 8225.19
    -1 -9 16 283.622
    1 9 -16 1275.92
    1 9 -15 30505.8
    -1 -9 15 29563.6
    -1 -9 14 30773.3
    -1 -9 13 27772.5
    -1 -9 12 14758.3
    -1 -9 11 18011.3
    -1 -9 10 66059.5
    -1 -9 9 29219.9
    -1 -9 8 33714.6
    -1 -9 7 71274.3
    -1 -9 6 20097.3
    -1 -9 5 36335.3
    -1 -9 4 103145
    -1 9 4 95338
    -1 -9 3 123162
    -1 9 3 121000
    -1 -9 2 42384.1
    1 -9 -1 127022
    -1 -9 1 130286
    1 -9 0 237167
    -1 -9 0 240665
    -1 -9 -1 132177
    1 -9 1 130994
    1 -9 2 43162.8
    -1 -9 -2 42548.2
    -1 -9 -3 124380
    -1 9 -3 132316
    1 -9 3 128507
    -1 -9 -4 105928
    1 -9 4 107393
    -1 9 -4 111500
    -1 -9 -5 38453
    1 -9 5 37014.8
    -1 9 -5 37758
    -1 9 -6 22657.3
    1 -9 6 22360.7
    -1 9 -7 75768.8
    1 -9 7 76764.1
    -1 9 -8 34997.3
    1 -9 8 33449.4
    1 -9 9 26640.3
    -1 9 -9 27588.7
    -1 9 -10 66411.7
    1 -9 10 66908.9
    -1 9 -11 16789.6
    1 -9 11 16714.3
    -1 9 -12 13573.3
    1 9 12 14791.9
    1 -9 12 13274.6
    1 9 13 28314.9
    -1 9 -13 27645.3
    1 9 14 29576.8
    -1 9 -14 27873.5
    -1 9 -15 27772.4
    1 9 15 25492.8
    -1 9 -16 -86.8169
    1 9 16 254.162
    -1 9 -17 8666.17
    1 9 17 8024.36
    -1 9 -18 12173.7
    1 9 18 11467.4
    -1 9 -19 3055.12
    1 9 19 1830.89
    -1 9 -20 6575.07
    1 9 20 5853.75
    1 9 21 3312.74
    -1 -10 21 2992.5
    -1 -10 20 7385.14
    1 10 -19 7575.84
    -1 -10 19 6877.92
    -1 -10 18 10244.4
    1 10 -18 10908.7
    1 10 -17 8509.52
    -1 -10 17 5912.33
    1 10 -16 16465.2
    -1 -10 16 14087.6
    1 10 -15 29758.4
    -1 -10 15 28332.4
    -1 -10 14 5174.67
    -1 -10 13 20580.3
    -1 -10 12 4002.31
    -1 -10 11 13499.2
    -1 -10 10 39034.3
    -1 -10 9 5829.54
    -1 -10 8 20260.8
    -1 -10 7 15138.1
    -1 -10 6 80940
    -1 -10 5 33597.6
    -1 -10 4 57554.9
    -1 -10 3 31563.8
    -1 -10 2 9439.31
    1 -10 -1 17608.4
    -1 -10 1 16733.7
    -1 -10 0 33690.1
    1 -10 0 33086.1
    -1 -10 -1 16659
    1 -10 1 16997.5
    -1 10 -2 11579.5
    1 -10 2 11452.1
    -1 -10 -2 11242.6
    -1 10 -3 33556.6
    1 -10 3 33070.2
    -1 -10 -3 30903.6
    1 -10 4 59761.3
    -1 10 -4 58866.8
    -1 -10 -4 57674.1
    -1 -10 -5 31568.8
    1 -10 5 33023.8
    -1 10 -5 34954.6
    1 -10 6 85455.5
    -1 10 -6 83242.1
    -1 10 -7 16090.9
    1 -10 7 14947.3
    -1 10 -8 19946.6
    1 -10 8 20138.2
    -1 10 -9 6588.1
    1 -10 9 4878.3
    -1 10 -10 38190.2
    1 -10 10 37649.2
    -1 10 -11 13547.8
    -1 10 -12 3600.83
    -1 10 -13 21115.8
    -1 10 -14 6122.75
    -1 10 -15 27055.5
    -1 10 -16 13739.4
    1 10 16 14625
    1 10 17 6563.42
    -1 10 -17 6683.43
    1 10 18 9695.13
    -1 10 -18 10832.8
    -1 10 -19 7421.02
    1 10 19 6330.43
    1 10 20 8117.71
    -1 -11 20 9103.51
    -1 -11 19 6058.91
    1 11 -18 11172.4
    -1 -11 18 11580.9
    -1 -11 17 4063.59
    1 11 -17 5129.26
    -1 -11 16 1224.3
    1 11 -16 1299.25
    1 11 -15 18137.4
    -1 -11 15 13164.1
    -1 -11 14 2013.55
    -1 -11 13 33583.8
    -1 -11 12 16682.7
    -1 -11 11 18715
    -1 -11 10 53696
    -1 -11 9 45393.8
    -1 -11 8 48549.5
    -1 -11 7 9900.72
    -1 -11 6 21935.8
    -1 -11 5 92016.5
    -1 -11 4 28884.9
    -1 -11 3 47957
    -1 -11 2 36876.2
    1 -11 -2 37556.9
    1 -11 -1 67728
    -1 -11 1 68969.7
    1 -11 0 60749.5
    -1 -11 0 60529.4
    -1 -11 -1 70921.5
    1 -11 1 71807.3
    -1 11 -2 39354.7
    1 -11 2 36765.7
    -1 -11 -2 36861.4
    -1 11 -3 49908.8
    1 -11 3 49969
    -1 -11 -3 50105.2
    -1 -11 -4 27153.6
    1 -11 4 29205.8
    -1 11 -4 27618.3
    1 -11 5 93771.7
    -1 11 -5 91589.2
    -1 -11 -5 89822.3
    -1 -11 -6 25706.5
    1 -11 6 23398.9
    -1 11 -6 22901.3
    -1 11 -7 10466
    1 -11 7 10613.3
    -1 11 -8 47839.8
    1 -11 8 49009.4
    -1 11 -9 42523.2
    1 -11 9 43227
    -1 11 -10 50493.9
    -1 11 -11 16297.6
    -1 11 -12 14872.2
    -1 11 -13 33228.1
    -1 11 -14 1408.61
    -1 11 -15 11906.8
    -1 11 -16 1055.34
    -1 11 -17 4545.97
    -1 11 -18 10791.7
    -1 -12 19 4678.71
    -1 -12 18 9523.87
    1 12 -17 10846.1
    -1 -12 17 8640.8
    -1 -12 16 4613.6
    1 12 -16 6448.49
    1 12 -15 19865.4
    -1 -12 15 18581.3
    -1 -12 14 4066.18
    -1 -12 13 5290.29
    -1 -12 12 3485.15
    -1 -12 11 11263.7
    -1 -12 10 6548.48
    -1 -12 9 5045.51
    -1 -12 8 34294.7
    -1 -12 7 39722.3
    -1 -12 6 21576
    -1 -12 5 45590.8
    -1 -12 4 23704.7
    -1 -12 3 25288.6
    1 -12 -3 22228.6
    -1 -12 2 9589.98
    1 -12 -2 11203.1
    -1 -12 1 7411.14
    1 -12 -1 7560.47
    -1 -12 0 22135.7
    1 -12 0 19739.9
    1 -12 1 8121.29
    -1 -12 -1 7249.75
    -1 12 -2 11268.4
    1 -12 2 9573.54
    -1 -12 -2 12035
    -1 -12 -3 25120.9
    -1 12 -3 25257.3
    1 -12 3 24102.6
    1 -12 4 24663.4
    -1 12 -4 24285.4
    -1 -12 -4 25350.9
    1 -12 5 48938.9
    -1 12 -5 45601
    -1 -12 -5 45864.2
    -1 12 -6 20107.8
    1 -12 6 21383.9
    -1 -12 -6 20928.8
    -1 -12 -7 43094.4
    1 -12 7 44019
    -1 12 -7 42520.6
    -1 12 -8 34571.2
    -1 -12 -8 35041.7
    -1 12 -9 5250.24
    -1 12 -10 6566.2
    -1 12 -11 11419.9
    -1 12 -12 3064.57
    -1 12 -13 4163.83
    -1 12 -14 3578.66
    -1 12 -15 16353.2
    -1 12 -16 3297.93
    -1 12 -17 7968.1
    -1 12 -18 12414.7
    -1 -13 18 3646.29
    -1 -13 17 5109.19
    -1 -13 16 3800.69
    1 13 -16 6505.73
    1 13 -15 8917.32
    -1 -13 15 6906.75
    -1 -13 14 1590.79
    -1 -13 13 10188.9
    -1 -13 12 15381.8
    -1 -13 11 23041.2
    -1 -13 10 13511.4
    -1 -13 9 28432.6
    -1 -13 8 21481
    -1 -13 7 48793.4
    -1 -13 6 9065.47
    -1 -13 5 35897.1
    1 -13 -4 2689.97
    -1 -13 4 2575.63
    -1 -13 3 63856.6
    1 -13 -3 61097
    -1 -13 2 30125.7
    1 -13 -2 30663.6
    -1 -13 1 36948.8
    1 -13 -1 39441.8
    -1 -13 0 15150.8
    1 -13 0 14432
    1 -13 1 35337.8
    -1 -13 -1 37865.6
    -1 -13 -2 30841.3
    1 -13 2 31229.9
    1 -13 3 61737
    -1 -13 -3 62033.7
    -1 13 -4 3397.15
    1 -13 4 2239.37
    -1 -13 -4 2680.44
    -1 13 -5 35352.6
    -1 -13 -5 36145
    1 -13 5 36778.7
    -1 13 -6 9274.72
    -1 -13 -6 9611.99
    -1 13 -7 49483
    -1 -13 -7 47983.3
    -1 -13 -8 22970.6
    -1 13 -8 20712.9
    -1 13 -9 28723.3
    -1 -13 -9 26949.4
    -1 13 -10 11648.5
    -1 13 -11 21285.9
    -1 13 -12 14694.1
    -1 13 -13 8719.99
    -1 13 -14 1477.64
    -1 13 -15 5963.93
    -1 13 -16 2954.31
    -1 13 -17 4799.24
    -1 -14 16 1991.07
    1 14 -15 6730.29
    -1 -14 15 4443
    -1 -14 14 4519.01
    -1 -14 13 20967.9
    -1 -14 12 17421.2
    -1 -14 11 1507.41
    -1 -14 10 15443.1
    -1 -14 9 4455.1
    -1 -14 8 9519.18
    -1 -14 7 7690.63
    -1 -14 6 12301.4
    -1 -14 5 15522.9
    1 -14 -5 16083.9
    -1 -14 4 8204.36
    1 -14 -4 8044.48
    -1 -14 3 30076.1
    1 -14 -3 30347.9
    -1 -14 2 34565.4
    1 -14 -2 33735
    -1 -14 1 -157.416
    1 -14 -1 493.577
    1 -14 0 56228.7
    -1 -14 0 58592.2
    1 -14 1 606.873
    -1 -14 -1 944.216
    -1 -14 -2 33758.6
    1 -14 2 34828.7
    -1 -14 -3 28810.9
    1 -14 3 29405.4
    -1 -14 -4 8356.48
    -1 -14 -5 14486
    -1 -14 -6 10351.1
    -1 14 -7 8932.2
    -1 -14 -7 8736.4
    -1 14 -8 9612.21
    -1 -14 -8 9059.54
    -1 14 -9 4971.93
    -1 -14 -9 4362.03
    -1 -14 -10 14905.2
    -1 14 -10 15902.6
    -1 14 -11 2509.29
    -1 -14 -11 2648.69
    -1 14 -12 14918.7
    -1 14 -13 16328.7
    -1 14 -14 4325.71
    -1 14 -15 5069.51
    -1 14 -16 1842.36
    1 15 -14 7086.83
    -1 -15 14 4146.8
    -1 -15 13 8453.21
    -1 -15 12 455.577
    -1 -15 11 13558
    -1 -15 10 3336.92
    -1 -15 9 8696.44
    -1 -15 8 1802.3
    -1 -15 7 40685
    1 -15 -7 38332.4
    -1 -15 6 3330
    1 -15 -6 3132.32
    -1 -15 5 33677.9
    1 -15 -5 32510.9
    -1 -15 4 7356.11
    1 -15 -4 6249.84
    1 -15 -3 42624.5
    -1 -15 3 47947.8
    1 -15 -2 1594.93
    -1 -15 2 1351.47
    -1 -15 1 23097.4
    1 -15 -1 20506.9
    -1 -15 0 29110.2
    1 -15 0 29285
    1 -15 1 21097.2
    -1 -15 -1 21680.7
    -1 -15 -2 1613.78
    -1 -15 -3 44872.2
    -1 -15 -4 8505.87
    -1 -15 -5 32249.9
    -1 -15 -6 2714.86
    -1 -15 -7 38388
    -1 -15 -8 2771.19
    -1 -15 -9 9857.85
    -1 -15 -10 3764.71
    -1 -15 -11 15613.2
    -1 15 -11 15535
    -1 -15 -12 108.778
    -1 15 -12 296.927
    -1 -15 -13 7326.88
    -1 15 -13 7237.27
    -1 15 -14 4808.1
    -1 15 -15 6158.02
    -1 -16 13 11219.4
    -1 -16 12 5622.28
    -1 -16 11 8596.8
    -1 -16 10 14768.3
    -1 -16 9 2330.11
    1 -16 -8 8196.39
    -1 -16 8 7051.26
    -1 -16 7 742.898
    1 -16 -7 559.683
    -1 -16 6 1836.67
    1 -16 -6 2477.67
    1 -16 -5 2532.44
    -1 -16 5 3424.06
    -1 -16 4 6202.07
    1 -16 -4 6544.28
    1 -16 -3 2477.4
    -1 -16 3 1840.65
    -1 -16 2 20176.3
    1 -16 -2 20014.9
    1 -16 -1 3376.96
    -1 -16 1 3723.5
    -1 -16 0 34249.7
    -1 -16 -1 3768.52
    -1 -16 -2 20418.2
    -1 -16 -3 2509.44
    -1 -16 -4 6584.16
    -1 -16 -5 3042.85
    -1 -16 -6 1163.66
    -1 -16 -7 1318.19
    -1 -16 -8 7433.25
    -1 -16 -9 1981.77
    -1 -16 -10 15568
    -1 -16 -11 9227.08
    -1 -16 -12 6407.96
    -1 -17 11 2596.67
    1 -17 -10 2665.54
    -1 -17 10 2496.24
    1 -17 -9 14098.7
    -1 -17 9 13401.4
    -1 -17 8 1184.28
    1 -17 -8 2264.9
    -1 -17 7 12094.5
    1 -17 -7 12709.5
    -1 -17 6 4771.99
    1 -17 -6 4791.26
    -1 -17 5 34447.7
    1 -17 -5 32490.2
    1 -17 -4 2126.3
    -1 -17 4 2986.3
    -1 -17 3 18168.6
    -1 -17 2 48.4416
    -1 -17 1 28558.1
    -1 -17 0 729.731
    -1 -17 -1 27461.7
    -1 -17 -2 588.2
    -1 -17 -3 17483.5
    -1 -17 -4 3280.24
    -1 -17 -5 32346.4
    -1 -17 -6 4236.69
    -1 -17 -7 12204.2
    -1 -17 -8 2185
    -1 -17 -9 13276.1
    -1 -17 -10 2005.52
    1 -18 -10 4506.9
    1 -18 -9 1655.83
    -1 -18 9 1271.07
    -1 -18 8 8445.8
    1 -18 -8 8989.12
    -1 -18 7 26.898
    1 -18 -7 -316.102
    -1 -18 6 5622.13
    -1 -18 5 1088.74
    -1 -18 4 9198.89
    -1 -18 3 1495.75
    -1 -18 2 4588.42
    -1 -18 1 4451.78
    -1 -18 0 6136.05
    -1 -18 -1 4947.48
    -1 -18 -2 5143
    -1 -18 -3 97.2142
    -1 -18 -4 10152.2
    -1 -18 -5 1874.02
    -1 -18 -6 6525.86
    -1 -18 -7 1022.04
    -1 -18 -8 8843.38
    -1 -19 6 1206.56
    -1 -19 5 12977.7
    -1 -19 4 -315.817
    -1 -19 3 17477.4
    -1 -19 2 1054.96
    -1 -19 1 9288.45
    -1 -19 0 2905.22
    -1 -19 -1 11350.2
    -1 -19 -2 1774.06
    -1 -19 -3 17190.7
    -1 -19 -4 850.344
    -1 -19 -5 13428.6
    -1 -20 3 847.584
    -1 -20 2 5829.61
    -1 -20 1 -1012.03
    2 0 -23 16446.3
    2 0 -22 743.036
    2 0 -21 22752.5
    2 0 -20 1886.03
    2 0 -19 21213.4
    2 0 -18 11575.6
    -2 0 18 10651.3
    2 0 -17 10098.3
    -2 0 17 10877
    -2 0 16 2815.57
    2 0 -16 3057.87
    2 0 -15 30280.3
    -2 0 15 32995.9
    2 0 -14 33528.9
    -2 0 14 33134.6
    -2 0 13 20099.3
    2 0 -13 22483.6
    -2 0 12 25528.5
    -2 0 11 63782.6
    -2 0 10 1545.06
    -2 0 9 26465.5
    -2 0 8 93752.1
    -2 0 7 6007.61
    -2 0 6 65629.6
    -2 0 5 29228.6
    -2 0 4 75312.3
    -2 0 3 51410.6
    -2 0 2 74.6849
    -2 0 1 29595
    -2 0 0 16010.9
    2 0 1 29413.5
    -2 0 -1 28982.7
    2 0 2 186.986
    -2 0 -2 195.679
    -2 0 -3 49451.5
    2 0 3 48975.9
    2 0 4 77601.2
    -2 0 -4 74268.1
    -2 0 -5 28892.4
    2 0 5 29196.5
    2 0 6 62397.6
    -2 0 -6 65844.5
    2 0 7 5329.34
    -2 0 -7 5383.53
    2 0 8 84092.5
    -2 0 -8 87142.1
    2 0 9 23444.9
    -2 0 -9 24733
    -2 0 -10 2133.23
    2 0 10 2364.15
    2 0 11 59153
    -2 0 -11 61032.8
    -2 0 -12 21488.7
    2 0 12 23215.3
    2 0 13 20347.6
    -2 0 -13 19680.6
    2 0 14 29824
    -2 0 -14 29304.5
    2 0 15 29936.2
    -2 0 -15 30852.6
    2 0 16 2471.33
    -2 0 -16 2012.72
    2 0 17 9189.52
    -2 0 -17 10206.2
    2 0 18 10233.4
    -2 0 -18 10862.7
    2 0 19 19885.8
    -2 0 -19 17603.7
    -2 0 -20 1584.03
    2 0 20 2346.86
    2 0 21 25201
    -2 0 -21 25100.4
    -2 0 -22 447.874
    2 1 -23 1689.72
    2 1 -22 1533.05
    2 -1 -21 1349.9
    2 1 -21 -62.7076
    2 1 -20 11643.1
    2 -1 -20 11336.9
    -2 -1 19 6383.36
    2 -1 -19 5363.62
    2 1 -19 5780.35
    -2 -1 18 4348.83
    2 -1 -18 3490.25
    2 1 -18 3976.68
    2 -1 -17 30358.6
    2 1 -17 30583.8
    -2 -1 17 32163.6
    -2 -1 16 2845.46
    2 1 -16 5221.19
    2 -1 -16 3747.23
    -2 1 16 3849.87
    2 -1 -15 90205.2
    2 1 -15 87420.8
    -2 1 15 90813.5
    -2 -1 15 90284.3
    -2 1 14 4889.88
    -2 -1 14 5231.2
    2 -1 -14 5446.64
    2 1 -14 6462.61
    -2 -1 13 73429.2
    2 -1 -13 71500.1
    -2 1 13 73485.9
    -2 1 12 6338.39
    2 -1 -12 6695.91
    -2 -1 12 5984.7
    -2 -1 11 45004.7
    -2 1 11 44883.7
    -2 -1 10 62902.5
    -2 1 10 62379
    -2 1 9 95504.2
    -2 -1 9 93907.2
    -2 -1 8 7316.62
    -2 1 8 8003.33
    -2 -1 7 277005
    -2 1 7 279345
    -2 -1 6 26614.1
    -2 1 6 26084.2
    -2 1 5 561491
    -2 -1 5 566982
    -2 -1 4 20481.7
    -2 1 4 22948
    -2 -1 3 407804
    -2 1 3 399464
    -2 -1 2 30736.9
    -2 1 2 30225.9
    -2 -1 1 119171
    -2 1 1 120047
    -2 1 0 30160.8
    -2 -1 0 28860.2
    2 -1 0 28459.2
    2 -1 1 121060
    -2 -1 -1 122880
    -2 1 -1 118741
    -2 1 -2 29597.7
    2 1 2 30768.6
    -2 -1 -2 29788.4
    2 -1 2 29165.5
    -2 1 -3 399710
    2 -1 3 394393
    2 1 3 402578
    -2 -1 -3 404178
    -2 1 -4 21328.7
    2 -1 4 20446.9
    2 1 4 20831.1
    -2 -1 -4 19830.2
    -2 -1 -5 542316
    -2 1 -5 542321
    -2 1 -5 541111
    2 1 5 542206
    2 -1 5 540726
    2 -1 6 22530.7
    2 1 6 24885.9
    -2 1 -6 24180.2
    2 1 7 270891
    2 -1 7 267458
    -2 1 -7 273488
    2 1 8 8258.58
    2 -1 8 6628.62
    -2 -1 -8 7614.01
    -2 1 -8 7567.76
    2 -1 9 86531.4
    2 1 9 90800.9
    -2 -1 -9 91184.8
    -2 1 -9 91495.2
    2 1 10 55261.8
    2 -1 10 55952.2
    -2 -1 -10 57056.8
    -2 1 -10 54519
    -2 1 -11 44339.7
    2 1 11 42975.9
    2 -1 11 44275.8
    -2 -1 -11 43633.6
    -2 1 -12 4132.49
    2 1 12 5869.15
    2 -1 12 5877.74
    -2 -1 -12 5990.4
    -2 1 -13 66510.1
    2 1 13 68364.8
    2 -1 13 63752.1
    -2 -1 -13 63220.9
    -2 -1 -14 4095.37
    -2 1 -14 5189.49
    2 -1 14 4824.02
    2 1 14 4008.19
    -2 1 -15 85021.1
    2 1 15 86881
    2 -1 15 91439.9
    -2 -1 -15 82434.7
    -2 -1 -16 3127.92
    -2 1 -16 4566.48
    2 1 16 3995.28
    2 -1 16 4323.5
    -2 1 -17 30239.3
    2 -1 17 27638.6
    2 1 17 28535
    -2 -1 -17 27873.6
    -2 -1 -18 2869.74
    -2 1 -18 3537.7
    2 -1 18 4401.98
    2 1 18 3879.54
    -2 -1 -19 4820.45
    -2 1 -19 5859.58
    2 -1 19 5727.58
    2 1 19 4573.68
    2 -1 20 9948.67
    2 1 20 10991.5
    -2 -1 -20 10637.9
    -2 1 -20 11145.8
    2 1 21 1188.41
    2 -1 21 965.97
    -2 -1 -21 309.522
    -2 1 -21 1268.09
    -2 -1 -22 2137.99
    2 2 -23 14673
    2 2 -22 109.57
    2 2 -21 22757.4
    -2 -2 20 2812.93
    2 -2 -20 3671.47
    2 2 -20 3311.08
    2 -2 -19 8339.54
    2 2 -19 8221.35
    -2 -2 19 9457.04
    -2 -2 18 4439.49
    2 -2 -18 2932.54
    2 2 -18 3473.82
    -2 -2 17 26642.1
    2 -2 -17 26563.4
    2 2 -17 25513.3
    2 -2 -16 11832.2
    -2 -2 16 10854.4
    2 2 -16 12978.8
    2 -2 -15 21658.8
    -2 -2 15 20794.5
    2 2 -15 20993.5
    -2 -2 14 5028.68
    2 -2 -14 4432.22
    -2 2 14 4998.92
    2 -2 -13 82322.8
    -2 2 13 87009.6
    -2 -2 13 84394.8
    2 -2 -12 36672.1
    -2 2 12 40863.1
    -2 -2 12 36161.6
    2 -2 -11 39904.4
    -2 2 11 38595
    -2 -2 11 36875.1
    -2 2 10 17609.7
    -2 -2 10 15957.4
    -2 2 9 38551.5
    -2 -2 9 39949.4
    -2 2 8 17607.6
    -2 -2 8 18658.4
    -2 2 7 20659
    -2 -2 7 21356.6
    -2 2 6 88337.9
    -2 -2 6 88448.6
    -2 2 5 14777.3
    -2 -2 5 14963
    -2 -2 4 83507
    -2 2 4 83305.7
    -2 2 4 88408.9
    -2 -2 3 66809.6
    -2 2 3 68404.2
    -2 2 3 68537.6
    -2 -2 2 86244.5
    -2 2 2 86537.5
    -2 2 2 86190.9
    -2 -2 1 45519.7
    -2 2 1 44156.7
    -2 -2 0 29167.9
    2 -2 0 29727.3
    -2 2 0 30336.2
    -2 -2 -1 42689.3
    2 -2 1 44169
    -2 2 -1 43756.7
    2 -2 1 43198.2
    -2 -2 -2 83133.1
    2 2 2 83018.3
    2 -2 2 84110.5
    -2 2 -2 83033.8
    -2 2 -3 63962.4
    -2 -2 -3 64853.5
    2 2 3 68568.3
    2 -2 3 63941.4
    -2 2 -4 77446.3
    2 -2 4 77528.5
    2 2 4 82826.8
    -2 -2 -4 79363.6
    -2 2 -4 81731.3
    -2 -2 -5 14967.1
    2 -2 5 14913.2
    -2 2 -5 14000.2
    2 2 5 14748.5
    -2 2 -5 13450.6
    -2 2 -5 14437.5
    2 2 6 84728.1
    2 -2 6 83227.5
    -2 2 -6 84694.5
    2 2 7 20388
    2 -2 7 19073
    -2 2 -7 22059.5
    -2 2 -8 17577.3
    2 2 8 18293.2
    2 -2 8 16817.5
    2 2 9 38223.6
    -2 2 -9 36901.2
    -2 2 -10 15692.2
    2 2 10 17473.5
    -2 -2 -10 17285
    -2 2 -11 34816.5
    2 2 11 37292.1
    -2 -2 -11 35613.2
    -2 2 -12 34557.7
    2 2 12 33828.8
    -2 -2 -12 35102.6
    -2 2 -13 77413.7
    2 2 13 83004.2
    2 -2 13 80107.7
    -2 -2 -13 79001.6
    -2 -2 -14 4544.25
    -2 2 -14 3210.78
    2 -2 14 4374.86
    2 2 14 4109.94
    -2 2 -15 17651.5
    2 2 15 18258.2
    2 -2 15 20731.5
    -2 -2 -15 18518.1
    -2 2 -16 12467.8
    2 -2 16 10835.6
    2 2 16 11590.6
    -2 -2 -16 10823.2
    -2 2 -17 22761.5
    2 2 17 24808.6
    2 -2 17 26150.4
    -2 -2 -17 24332.7
    2 -2 18 2686.28
    -2 -2 -18 3391.39
    -2 2 -18 2738.2
    2 2 18 3280.51
    2 2 19 8900.04
    -2 2 -19 7737.12
    2 -2 19 8320.96
    -2 -2 -19 7773.65
    -2 -2 -20 3605.94
    -2 2 -20 3819.87
    2 2 20 2069.03
    2 -2 20 3579.13
    -2 2 -21 21908.2
    -2 -2 -21 22551.6
    2 -2 21 23324.2
    2 2 21 23137
    -2 -2 -22 671.532
    2 3 -22 4359.41
    -2 -3 21 9264.66
    2 3 -21 9341.18
    -2 -3 20 1668.77
    2 3 -20 1446.5
    -2 -3 19 2880.71
    2 3 -19 3374.91
    2 -3 -18 5877.13
    -2 -3 18 5113.02
    2 3 -18 5101.18
    2 -3 -17 25553
    2 3 -17 27257.4
    -2 -3 17 26639.7
    2 -3 -16 8524.91
    2 3 -16 9581.73
    -2 -3 16 10300.4
    -2 -3 15 66368.1
    2 -3 -15 65331.1
    2 3 -15 66049.2
    2 -3 -14 6980.23
    -2 -3 14 6179.89
    2 -3 -13 48403.1
    -2 -3 13 49455.5
    2 -3 -12 10917.5
    -2 -3 12 11903.4
    2 -3 -11 78530.3
    -2 3 11 77707.1
    -2 -3 11 79624.8
    2 -3 -10 34671.4
    -2 3 10 34653.3
    -2 -3 10 37178.7
    2 -3 -9 40774.3
    -2 3 9 38239.7
    -2 -3 9 40388.9
    -2 3 8 22112
    -2 -3 8 21101.8
    -2 -3 7 313559
    -2 3 7 309939
    -2 3 6 5995.44
    -2 -3 6 5272.22
    -2 -3 5 217214
    -2 3 5 218329
    -2 3 4 85153.3
    -2 -3 4 86781.5
    -2 -3 3 416460
    -2 3 3 414801
    -2 -3 2 31923.6
    -2 3 2 30666.3
    -2 -3 1 201877
    -2 3 1 200067
    2 -3 -1 198971
    2 -3 0 28902.8
    -2 -3 0 28182.2
    -2 3 0 28154
    2 -3 0 29502.3
    2 -3 1 196950
    -2 -3 -1 201894
    -2 3 -1 198008
    2 -3 1 203965
    -2 -3 -2 30122.6
    2 -3 2 30871.8
    2 3 3 418852
    -2 -3 -3 414462
    2 -3 3 409009
    -2 3 -3 410108
    2 3 4 83516.4
    2 -3 4 81145.9
    -2 3 -4 83471.3
    -2 -3 -4 82670.5
    -2 -3 -5 206694
    2 3 5 206964
    -2 3 -5 209278
    -2 3 -6 5788.44
    2 3 6 5642.62
    -2 3 -6 5417.56
    -2 3 -7 303755
    2 3 7 297978
    -2 3 -8 20651.4
    2 3 8 21088.2
    -2 3 -9 36785.6
    2 3 9 40348.1
    -2 3 -10 32675.4
    2 3 10 34609
    2 3 11 74056.1
    -2 3 -11 71904.7
    2 3 12 10169.7
    -2 3 -12 11781.8
    -2 3 -13 45865.5
    2 3 13 48591.1
    -2 -3 -13 45428.9
    -2 3 -14 5596.63
    2 3 14 5184.15
    -2 -3 -14 5411.16
    -2 3 -15 61626.3
    -2 -3 -15 60910.8
    2 3 15 61692.9
    -2 3 -16 9007.71
    2 3 16 8494.8
    -2 -3 -16 9964.96
    -2 3 -17 23349.8
    2 3 17 23388.6
    2 -3 17 26104.7
    -2 -3 -17 23595.8
    -2 -3 -18 3479.12
    -2 3 -18 4432.63
    2 3 18 4402.67
    2 -3 18 5404.69
    -2 -3 -19 3212.8
    -2 3 -19 3108.11
    2 3 19 3117.54
    2 -3 19 3197.41
    2 -3 20 1136.69
    -2 -3 -20 1094.35
    -2 3 -20 680.345
    2 3 20 492.839
    -2 3 -21 9008.89
    2 3 21 10760.9
    2 -3 21 8462
    -2 -3 -21 7067.26
    -2 -3 -22 4555.79
    2 4 -22 -109.618
    2 4 -21 13491.1
    -2 -4 21 13871
    -2 -4 20 2044.47
    2 4 -20 1133.99
    -2 -4 19 7343.61
    2 4 -19 7242.66
    2 4 -18 9852.09
    -2 -4 18 12317.8
    2 4 -17 27284.8
    -2 -4 17 25972.1
    2 -4 -16 9586.78
    -2 -4 16 8613.48
    2 4 -16 8542.65
    2 -4 -15 18839.9
    -2 -4 15 16856.3
    -2 -4 14 540.707
    2 -4 -14 1280.58
    2 -4 -13 84567.2
    -2 -4 13 88151
    2 -4 -12 49818.2
    -2 -4 12 52275
    2 -4 -11 43313.5
    -2 4 11 43522.1
    -2 -4 11 45476.5
    2 -4 -10 38470.6
    -2 4 10 37701.2
    -2 -4 10 38690.8
    2 -4 -9 11239.5
    -2 4 9 9999.99
    -2 -4 9 10935.5
    2 -4 -8 63341.3
    -2 4 8 62497.3
    -2 -4 8 64833.4
    2 -4 -7 8271.38
    -2 4 7 6557.81
    -2 -4 7 7110.32
    -2 -4 6 5368.3
    -2 -4 5 774.157
    -2 -4 4 5126.27
    -2 -4 3 89934.1
    -2 -4 2 172494
    2 -4 -2 176387
    2 -4 -1 15027.7
    -2 -4 1 14695.8
    2 -4 -1 13548.1
    2 -4 0 57469.2
    -2 -4 0 56588.9
    2 -4 0 56242.7
    2 -4 1 13085.4
    -2 -4 -1 14102
    2 -4 1 13992
    -2 -4 -2 170893
    -2 -4 -3 90550.2
    -2 4 -3 94209
    2 4 4 6193.02
    -2 4 -4 6415.02
    -2 -4 -4 6261.91
    -2 -4 -5 582.105
    -2 4 -5 734.088
    2 4 5 804.381
    -2 4 -6 7245.4
    2 4 6 5537.68
    -2 4 -7 6982.72
    -2 4 -7 6048.82
    2 4 7 6588.57
    -2 4 -8 62227.3
    2 4 8 64977.4
    -2 4 -9 9381.95
    2 4 9 9482.53
    2 4 10 37768.6
    -2 4 -10 35295.6
    -2 4 -11 40075.2
    2 4 11 42748.2
    -2 4 -12 45715.9
    2 4 12 47767.6
    -2 4 -13 78607.7
    2 4 13 84978.1
    -2 4 -14 1635.02
    2 4 14 784.949
    -2 4 -15 17139.2
    2 4 15 17537.1
    -2 4 -16 7275.5
    2 4 16 8751.83
    -2 4 -17 25572.6
    2 4 17 23711.7
    -2 4 -18 12482.2
    2 4 18 10263.6
    -2 4 -19 7470.16
    2 4 19 7736.13
    -2 4 -20 1499.88
    2 4 20 795.254
    2 -4 20 199.326
    -2 4 -21 13542.5
    2 -4 21 13228.3
    2 4 21 13440.4
    -2 -5 21 6065.68
    2 5 -21 6199.69
    -2 -5 20 7600.53
    2 5 -20 9350.14
    -2 -5 19 7901.45
    2 5 -19 8921.06
    2 5 -18 7013.13
    -2 -5 18 7413.34
    2 5 -17 20761.9
    -2 -5 17 18231.5
    -2 -5 16 10962.2
    -2 -5 15 29969.5
    -2 -5 14 15536.4
    2 -5 -13 46689.6
    -2 -5 13 48869.1
    2 -5 -12 27178.8
    -2 -5 12 26521.6
    2 -5 -11 78474.4
    -2 -5 11 83709.6
    2 -5 -10 25987.3
    -2 -5 10 26183.9
    2 -5 -9 107390
    -2 5 9 112024
    -2 -5 9 105218
    2 -5 -8 39872.2
    -2 -5 8 40775.3
    -2 -5 7 100536
    2 -5 -7 102525
    -2 -5 6 15592.1
    2 -5 -6 14105.5
    2 -5 -5 90356.4
    -2 -5 5 100023
    -2 -5 4 5835.83
    -2 -5 3 185198
    2 -5 -2 166933
    -2 -5 2 168742
    2 -5 -1 353013
    -2 -5 1 354037
    2 -5 -1 349838
    2 -5 0 77259.1
    -2 -5 0 76358.8
    2 -5 0 77374.4
    2 -5 1 335471
    -2 -5 -1 345754
    -2 -5 -2 170736
    -2 5 -2 169359
    -2 -5 -3 185382
    -2 5 -3 176060
    -2 5 -4 5929.38
    -2 -5 -4 5505.02
    -2 5 -5 97956.9
    -2 -5 -5 95114.2
    -2 5 -6 13901.9
    -2 -5 -6 13570.2
    2 5 6 14422.3
    -2 5 -7 99879.2
    2 5 7 100702
    -2 5 -8 37586.7
    2 5 8 40955.2
    -2 5 -9 100718
    2 5 9 99878.1
    -2 5 -10 22472.1
    2 5 10 23236.1
    -2 5 -11 75849.2
    2 5 11 72259.5
    -2 5 -12 25904
    2 5 12 24968.1
    -2 5 -13 44793.5
    2 5 13 44903.8
    -2 5 -14 15519.5
    2 5 14 14156.2
    -2 5 -15 29285.2
    2 5 15 29793.7
    -2 5 -16 9237.86
    2 5 16 9717.63
    2 5 17 16821.3
    -2 5 -17 18889.1
    -2 5 -18 4893.77
    2 5 18 3946.47
    -2 5 -19 7455.39
    2 5 19 6792.75
    -2 5 -20 9177.91
    2 5 20 6703.06
    -2 5 -21 7616.38
    2 5 21 5809.86
    2 -5 21 5123.09
    -2 -6 21 7265.89
    2 6 -21 8694.62
    -2 -6 20 5757.43
    2 6 -20 5609.68
    2 6 -19 19189
    -2 -6 19 14874.9
    2 6 -18 15219.9
    -2 -6 18 14597.3
    2 6 -17 15930.6
    -2 -6 17 15315.8
    -2 -6 16 10074.5
    -2 -6 15 27029.1
    -2 -6 14 9997.8
    -2 -6 13 13560.5
    -2 -6 12 3747.55
    -2 -6 11 21709
    -2 -6 10 34588.7
    2 -6 -9 13662.1
    -2 -6 9 11441.1
    -2 -6 8 39298.1
    2 -6 -8 38836.3
    -2 -6 7 38157
    2 -6 -7 34338.6
    -2 -6 6 13635.8
    -2 -6 5 25743.2
    -2 -6 4 20569.6
    -2 -6 3 21877.7
    -2 -6 2 29872.2
    -2 -6 1 24300.2
    -2 -6 0 98790.1
    2 -6 1 22650.3
    -2 -6 -1 25014.1
    2 -6 1 23281.5
    -2 -6 -2 30592.3
    -2 6 -2 29210.1
    -2 6 -3 22716.2
    -2 -6 -3 23025.9
    -2 6 -4 22279
    -2 -6 -4 22450.9
    -2 6 -5 27858.5
    -2 -6 -5 27112.9
    -2 -6 -6 14408.9
    -2 6 -6 13999.7
    -2 6 -7 39188.9
    2 6 7 40552.4
    -2 6 -8 36170.9
    2 6 8 39189.6
    -2 6 -9 12960.6
    2 6 9 12779.3
    2 6 10 33663.3
    -2 6 -10 32769.8
    -2 6 -11 19562.9
    2 6 11 18000.3
    -2 6 -12 2620.05
    2 6 12 2311.69
    -2 6 -13 14195.1
    2 6 13 14044.4
    -2 6 -14 10092.2
    2 6 14 8310.08
    -2 6 -15 26435.5
    2 6 15 24397.5
    -2 6 -16 11572.7
    2 6 16 9723.23
    -2 6 -17 12412.2
    2 6 17 14432.3
    -2 6 -18 13532.6
    2 6 18 14474.5
    -2 6 -19 15576.4
    2 6 19 15130.4
    -2 6 -20 5616.3
    2 6 20 4316.58
    2 6 21 7052.39
    2 7 -20 10205.5
    -2 -7 20 9663.59
    2 7 -19 13677.3
    -2 -7 19 14170.8
    2 7 -18 13534.6
    -2 -7 18 10011.3
    -2 -7 17 5535.3
    2 7 -17 6325.3
    -2 -7 16 702.754
    -2 -7 15 5170.99
    -2 -7 14 11676.4
    -2 -7 13 30778
    -2 -7 12 12859.2
    -2 -7 11 99024.7
    -2 -7 10 57615.3
    -2 -7 9 112301
    -2 -7 8 32387.5
    -2 -7 7 60437.9
    -2 -7 6 24594
    -2 -7 5 75422.9
    -2 -7 4 36184.7
    -2 -7 3 116123
    -2 -7 2 51593.1
    -2 -7 1 173254
    -2 -7 0 190166
    2 -7 1 167534
    -2 -7 -1 170174
    2 -7 1 171050
    -2 7 -1 165119
    2 -7 2 49795.5
    2 -7 2 50673.6
    -2 -7 -2 54298.2
    -2 7 -2 53098
    -2 7 -3 121816
    -2 -7 -3 121449
    -2 7 -4 38340.7
    -2 -7 -4 37696.4
    -2 7 -5 75439.8
    -2 -7 -5 75186
    -2 -7 -6 24410.4
    -2 7 -6 27055.8
    -2 7 -7 62571.4
    -2 -7 -7 59897.9
    -2 7 -8 29961.4
    -2 7 -9 106564
    2 7 9 109844
    -2 7 -10 52075.6
    2 7 10 55190.2
    -2 7 -11 91940.1
    2 7 11 98756.9
    -2 7 -12 11358.9
    2 7 12 11886.7
    -2 7 -13 29512.1
    2 7 13 29311.3
    -2 7 -14 12983.9
    2 7 14 11181.2
    -2 7 -15 6165.47
    2 7 15 5033.02
    -2 7 -16 412.145
    2 7 16 743.159
    -2 7 -17 4189.68
    2 7 17 4640.91
    -2 7 -18 9329.81
    2 7 18 8538.76
    -2 7 -19 12027.3
    2 7 19 11018.4
    -2 7 -20 8652.77
    2 7 20 8840.5
    -2 -8 20 7010.03
    2 8 -19 12916.9
    -2 -8 19 11378.5
    2 8 -18 10202.4
    -2 -8 18 7438.85
    2 8 -17 20324.9
    -2 -8 17 17540.1
    -2 -8 16 19461.5
    -2 -8 15 4651.49
    -2 -8 14 4358.93
    -2 -8 13 7503.11
    -2 -8 12 1238.89
    -2 -8 11 3628.23
    -2 -8 10 12375.6
    -2 -8 9 37533.7
    -2 -8 8 15842.2
    -2 -8 7 31650.6
    -2 -8 6 78639
    -2 -8 5 48529.4
    -2 -8 4 20054.6
    -2 -8 3 426.39
    -2 -8 2 12343.6
    -2 -8 1 7092.21
    -2 -8 0 26731.8
    -2 -8 -1 7041.38
    2 -8 1 7387.79
    -2 8 -1 7515.92
    -2 8 -2 10663.8
    2 -8 2 10625.8
    -2 -8 -2 11417.5
    2 -8 3 775.088
    -2 -8 -3 1452.56
    -2 8 -3 971.862
    -2 8 -4 22225.5
    -2 -8 -4 23782.4
    -2 8 -5 51655.5
    -2 -8 -5 47780.3
    -2 8 -6 86811.6
    -2 -8 -6 79989.8
    -2 -8 -7 32889.7
    -2 8 -7 34312.7
    -2 8 -8 15616.1
    -2 -8 -8 18703.8
    -2 8 -9 34778.4
    -2 8 -10 13210.8
    -2 8 -11 3763.48
    2 8 11 4287.74
    -2 8 -12 944.184
    2 8 12 1094.96
    -2 8 -13 7413.94
    2 8 13 5926.72
    -2 8 -14 5790.38
    2 8 14 4355.35
    -2 8 -15 4379.61
    2 8 15 4549.35
    -2 8 -16 16332
    2 8 16 15489.5
    -2 8 -17 16058.4
    2 8 17 17105.1
    -2 8 -18 9337.38
    2 8 18 7841.19
    -2 8 -19 10316
    2 8 19 10605.1
    2 8 20 8038.71
    -2 -9 19 3487.09
    2 9 -19 5966.91
    2 9 -18 18671.1
    -2 -9 18 12325.4
    -2 -9 17 5175.22
    -2 -9 16 957.429
    -2 -9 15 6648.06
    -2 -9 14 6078.07
    -2 -9 13 7207.91
    -2 -9 12 20757.4
    -2 -9 11 62369.9
    -2 -9 10 53230
    -2 -9 9 41771.4
    -2 -9 8 68483.7
    -2 -9 7 87383
    -2 -9 6 25833.4
    -2 -9 5 16710.2
    -2 -9 4 42565.9
    -2 -9 3 63225.9
    -2 -9 2 53525
    -2 -9 1 85152.1
    -2 -9 0 101515
    2 -9 0 101778
    -2 -9 -1 86706.3
    2 -9 1 88708.9
    -2 9 -1 85261.3
    -2 9 -2 55251.4
    2 -9 2 50745.2
    -2 -9 -2 52607.4
    -2 9 -3 68981.9
    -2 -9 -3 66127.2
    -2 9 -4 44545.9
    -2 -9 -4 42478
    -2 9 -5 19474.9
    -2 -9 -5 17243.5
    -2 9 -6 27872.3
    -2 -9 -6 26364.4
    -2 9 -7 81852.9
    -2 -9 -7 83923.7
    -2 -9 -8 66366.8
    -2 9 -8 58967.7
    -2 -9 -9 42072.8
    -2 9 -9 37325.5
    -2 9 -10 48930.3
    -2 9 -11 59620.5
    -2 9 -12 21708.9
    -2 9 -13 7843.96
    2 9 14 5550.1
    -2 9 -14 6205.58
    -2 9 -15 7099.98
    2 9 15 6506.66
    -2 9 -16 964.655
    2 9 16 2004.21
    2 9 17 6095.54
    -2 9 -17 6160.66
    -2 9 -18 12193.1
    2 9 18 13161.5
    -2 9 -19 5016.58
    2 9 19 4712.3
    -2 -10 19 3163
    2 10 -18 9740.64
    -2 -10 18 5822.77
    -2 -10 17 17820.7
    -2 -10 16 9476.18
    -2 -10 15 2923.45
    -2 -10 14 6960.62
    -2 -10 13 9984.53
    -2 -10 12 10889.7
    -2 -10 11 13428.7
    -2 -10 10 3052.37
    -2 -10 9 20927
    -2 -10 8 13066.3
    -2 -10 7 31868.7
    -2 -10 6 9853.35
    -2 -10 5 -230.93
    -2 -10 4 10690
    -2 -10 3 8857.94
    -2 -10 2 17322.2
    2 -10 -1 71950.1
    -2 -10 1 73287.7
    -2 -10 0 2865.06
    2 -10 0 3038.02
    -2 -10 -1 72388.5
    2 -10 1 72923.2
    -2 10 -2 16898.4
    -2 -10 -2 18063.3
    -2 10 -3 11522.4
    -2 -10 -3 11296.6
    -2 10 -4 11818.7
    -2 -10 -4 11197.2
    -2 10 -5 213.311
    -2 -10 -5 301.433
    -2 10 -6 12000.7
    -2 -10 -6 11232.9
    -2 10 -7 27749.8
    -2 -10 -7 31337.6
    -2 -10 -8 14015.4
    -2 10 -8 11385.6
    -2 -10 -9 23208.7
    -2 10 -9 18090
    -2 -10 -10 4336.45
    -2 10 -10 2611.72
    -2 10 -11 11857.8
    -2 10 -12 9302.4
    -2 10 -13 8868.88
    -2 10 -14 5528.23
    -2 10 -15 2066.66
    -2 10 -16 8801.74
    -2 10 -17 18678.3
    -2 10 -18 6908.69
    -2 -11 18 1911.94
    -2 -11 17 7737.46
    -2 -11 16 10052.6
    -2 -11 15 3571.29
    -2 -11 14 6067.54
    -2 -11 13 25577
    -2 -11 12 25077.7
    -2 -11 11 16909
    -2 -11 10 25436.6
    -2 -11 9 18585.5
    -2 -11 8 35969.7
    -2 -11 7 16797
    -2 -11 6 47058.4
    -2 -11 5 13325.8
    -2 -11 4 33487.8
    -2 -11 3 57598.9
    -2 -11 2 65822.5
    -2 -11 1 62328.8
    2 -11 -1 62016.9
    -2 -11 0 39095.9
    2 -11 0 41894.1
    -2 -11 -1 63662.5
    -2 -11 -2 68696.1
    -2 -11 -3 59292.8
    -2 -11 -4 34646.5
    -2 11 -5 14061.4
    -2 -11 -5 13134.4
    -2 11 -6 48975.2
    -2 -11 -6 46639.3
    -2 11 -7 15003.5
    -2 -11 -7 17724.3
    -2 11 -8 29254.5
    -2 -11 -8 38210.9
    -2 -11 -9 18688.3
    -2 11 -9 12200.1
    -2 -11 -10 24754.6
    -2 11 -10 22687.7
    -2 -11 -11 18326.6
    -2 11 -11 17764.4
    -2 11 -12 25220.6
    -2 11 -13 22695.9
    -2 11 -14 6528.78
    -2 11 -15 4822.79
    -2 11 -16 10540.5
    -2 11 -17 8103.67
    -2 11 -18 2148.54
    -2 -12 17 6296.32
    -2 -12 16 6172.91
    -2 -12 15 5314.68
    -2 -12 14 15819.9
    -2 -12 13 3966.04
    -2 -12 12 16050.1
    -2 -12 11 11415.6
    -2 -12 10 10152.8
    -2 -12 9 4889.02
    -2 -12 8 1513.47
    -2 -12 7 11873.2
    -2 -12 6 1202.86
    -2 -12 5 3227.47
    -2 -12 4 14188.4
    -2 -12 3 15630.5
    -2 -12 2 5124.92
    2 -12 -2 4061.02
    -2 -12 1 7077.19
    -2 -12 0 13103.3
    -2 -12 -1 7311.83
    -2 -12 -2 3464.3
    -2 -12 -3 15161.8
    -2 -12 -4 14187.5
    -2 -12 -5 3722.34
    -2 -12 -6 1609.31
    -2 -12 -7 12184.7
    -2 -12 -8 1642.05
    -2 12 -8 1921.17
    -2 12 -9 4290.4
    -2 -12 -9 4707.66
    -2 12 -10 9343.12
    -2 -12 -10 11762.9
    -2 -12 -11 12762
    -2 12 -11 11557.3
    -2 -12 -12 15357.6
    -2 12 -12 13318.7
    -2 -12 -13 4030.34
    -2 12 -13 3352.05
    -2 12 -14 13087.5
    -2 12 -15 4688.23
    -2 12 -16 5844.28
    -2 12 -17 4711.88
    -2 -13 16 11374
    -2 -13 15 3759.42
    -2 -13 14 21310.6
    -2 -13 13 5146.48
    -2 -13 12 8992.49
    -2 -13 11 7181.76
    -2 -13 10 11559.3
    -2 -13 9 14419.8
    -2 -13 8 23922
    -2 -13 7 4710.43
    -2 -13 6 45772.4
    -2 -13 5 5140.99
    -2 -13 4 71203.7
    2 -13 -3 8891.51
    -2 -13 3 10122.2
    -2 -13 2 37829.4
    -2 -13 1 29226.3
    -2 -13 0 55518.6
    -2 -13 -1 29880.9
    -2 -13 -2 39049.4
    -2 -13 -3 12022.7
    -2 -13 -4 64329.5
    -2 -13 -5 7400.48
    -2 -13 -6 46856.9
    -2 -13 -7 4106.46
    -2 -13 -8 25353.5
    -2 -13 -9 16239.6
    -2 -13 -10 11877.9
    -2 13 -11 6432.52
    -2 -13 -11 7229.73
    -2 -13 -12 9936.32
    -2 13 -12 7745.33
    -2 13 -13 4415.93
    -2 -13 -13 4712.83
    -2 -13 -14 19273.4
    -2 13 -14 19944.7
    -2 13 -15 3978.64
    -2 -13 -15 3777.52
    -2 13 -16 8299.42
    -2 -14 15 2472.95
    -2 -14 14 10739.4
    -2 -14 13 1030.04
    -2 -14 12 8299.17
    -2 -14 11 1075.42
    -2 -14 10 8472.5
    -2 -14 9 11259.7
    -2 -14 8 1454.01
    -2 -14 7 7877.51
    -2 -14 6 2536.98
    -2 -14 5 31267.5
    -2 -14 4 755.793
    -2 -14 3 2908.56
    -2 -14 2 7890.95
    -2 -14 1 1268
    -2 -14 0 11281.4
    -2 -14 -1 1977.8
    -2 -14 -2 8127.68
    -2 -14 -3 2405.58
    -2 -14 -4 20.8616
    -2 -14 -5 31028.2
    -2 -14 -6 4122.97
    -2 -14 -7 9775.43
    -2 -14 -8 2101
    -2 -14 -9 9249.36
    -2 -14 -10 8888.69
    -2 -14 -11 1057.87
    -2 -14 -12 9559.55
    -2 -14 -13 629.066
    -2 -15 14 15841.5
    -2 -15 13 2258.31
    -2 -15 12 3676.71
    -2 -15 11 6022.37
    -2 -15 10 5426.83
    -2 -15 9 4690.08
    -2 -15 8 18940.3
    -2 -15 7 6377.07
    -2 -15 6 43269.1
    -2 -15 5 1408.29
    -2 -15 4 63467.8
    -2 -15 3 12835.6
    -2 -15 2 23669.2
    -2 -15 1 1686.32
    -2 -15 0 21148.1
    -2 -15 -1 1160.66
    -2 -15 -2 20182.2
    -2 -15 -3 9867.02
    -2 -15 -4 57724.9
    -2 -15 -5 282.814
    -2 -15 -6 42891.5
    -2 -15 -7 8719.02
    -2 -15 -8 19408.6
    -2 -15 -9 6856.23
    -2 -15 -10 6106.64
    -2 -15 -11 8493.88
    -2 -15 -12 4029.64
    -2 -16 12 6664.23
    -2 -16 11 -1006.97
    -2 -16 10 4630.28
    -2 -16 9 679.942
    -2 -16 8 2440.62
    -2 -16 7 5622.9
    -2 -16 6 2010.96
    -2 -16 5 4944.33
    -2 -16 4 2418.18
    -2 -16 3 9429.41
    -2 -16 2 1502.32
    -2 -16 1 2800.87
    -2 -16 0 2796.79
    -2 -16 -1 1262.24
    -2 -16 -2 2639.27
    -2 -16 -3 8921.77
    -2 -16 -4 3125.04
    -2 -16 -5 3806.07
    -2 -16 -6 1914.44
    -2 -16 -7 6255.18
    -2 -16 -8 1884.37
    -2 -16 -9 479.176
    -2 -16 -10 5202.54
    -2 -17 10 6478.91
    -2 -17 9 393.471
    -2 -17 8 15715.4
    -2 -17 7 2428.94
    -2 -17 6 32840.7
    -2 -17 5 1002.13
    -2 -17 4 35849.5
    -2 -17 3 1906.15
    -2 -17 2 21311.3
    -2 -17 1 1112.43
    -2 -17 0 4963.64
    -2 -17 -1 1245.07
    -2 -17 -2 21277.5
    -2 -17 -3 1652.43
    -2 -17 -4 32662.4
    -2 -17 -5 1284.8
    -2 -17 -6 31729.7
    -2 -17 -7 2049.81
    -2 -18 7 614.595
    -2 -18 6 2261.84
    -2 -18 5 -79.4479
    -2 -18 4 4199.05
    -2 -18 3 4800.12
    -2 -18 2 946.76
    -2 -18 1 3673.41
    -2 -18 0 -432.833
    -2 -18 -1 3538.31
    -2 -18 -2 29.0846
    -2 -18 -3 3169.52
    -2 -18 -4 3358.95
    -3 0 19 5612.6
    -3 0 18 785.083
    3 0 -18 798.842
    3 0 -17 27075.9
    -3 0 17 26645.9
    -3 0 16 -161.767
    3 0 -16 399.952
    3 0 -15 13923.2
    -3 0 15 13024.6
    -3 0 14 921.496
    -3 0 13 16778.5
    -3 0 12 4272.54
    -3 0 11 140769
    -3 0 10 12478.2
    -3 0 9 49308.1
    -3 0 8 4800.36
    -3 0 7 236503
    -3 0 6 910.648
    -3 0 5 152816
    -3 0 4 2119.44
    -3 0 3 213876
    -3 0 2 34205.4
    -3 0 1 144593
    -3 0 0 -162.201
    -3 0 -1 146649
    -3 0 -2 35225.4
    3 0 2 36490.4
    -3 0 -3 209383
    3 0 3 218433
    -3 0 -4 1539.12
    3 0 4 1841.17
    -3 0 -5 150344
    3 0 5 153089
    -3 0 -6 478.323
    3 0 6 805.508
    3 0 7 226193
    -3 0 -7 226490
    3 0 8 5377.01
    -3 0 -8 4816.5
    3 0 9 50714.8
    -3 0 -9 50332.2
    -3 0 -10 12570.5
    3 0 10 11476.7
    3 0 11 134069
    3 0 12 4312.58
    3 0 13 15801.7
    3 0 14 1156.65
    3 0 15 10733
    -3 0 -15 10952.3
    3 0 16 -174.02
    -3 0 -16 618.241
    3 0 17 25151.4
    -3 0 -17 27782
    3 0 18 855.247
    -3 0 -18 1015.92
    3 0 19 5522.91
    -3 0 -19 4045.96
    3 0 20 769.659
    -3 0 -20 614.968
    -3 -1 20 1385.92
    3 1 -20 -277.439
    3 1 -19 20062.3
    -3 -1 19 24433.1
    -3 -1 18 2916.46
    3 1 -18 2534.21
    -3 1 18 1841.6
    3 -1 -17 35919.1
    3 1 -17 37070.3
    -3 1 17 35494.3
    -3 -1 17 37204.3
    -3 1 16 1525.82
    -3 -1 16 1068.04
    3 -1 -16 1907.18
    3 1 -16 3097.27
    -3 1 15 4320.46
    -3 -1 15 4887.61
    3 -1 -15 4826.8
    -3 1 14 3885.9
    -3 -1 14 3828.47
    3 -1 -14 5162.34
    -3 -1 13 6464.62
    -3 1 13 6885.36
    -3 1 12 380.253
    -3 -1 12 -149.986
    -3 1 11 6519.92
    -3 -1 11 7864.81
    -3 1 10 12399.3
    -3 -1 10 12503.5
    -3 1 9 72563.8
    -3 -1 9 71853.8
    -3 1 8 1927.96
    -3 -1 8 2988.67
    -3 1 7 70573.2
    -3 -1 7 74035.8
    -3 1 6 26384.2
    -3 -1 6 25547.6
    -3 1 5 973.009
    -3 -1 5 1093.27
    -3 1 4 65111.1
    -3 -1 4 66630.1
    -3 1 3 2112.4
    -3 -1 3 1753.77
    -3 1 2 4999.26
    -3 -1 2 4402.42
    -3 -1 1 16624.8
    -3 1 1 15671.9
    -3 -1 0 1673.3
    -3 1 0 1815.1
    -3 1 -1 16455.1
    -3 -1 -1 15701.1
    -3 1 -2 4514.72
    -3 -1 -2 4308.5
    3 -1 2 4051.26
    -3 1 -3 1919.21
    -3 -1 -3 1529.27
    3 1 3 1841.34
    3 -1 3 2085.73
    -3 1 -4 67066.7
    -3 -1 -4 68810.8
    3 -1 4 64463.8
    3 1 4 64864
    3 -1 5 832.426
    -3 -1 -5 912.801
    -3 1 -5 714.419
    3 1 5 892.55
    -3 1 -6 25528
    -3 -1 -6 24241.3
    3 1 6 24462.7
    3 -1 6 25976.6
    3 1 7 71014.9
    -3 1 -7 74146.1
    3 -1 7 70644.3
    -3 -1 -7 72901.4
    -3 1 -8 2723.13
    3 1 8 2491.87
    -3 -1 -8 2722.1
    3 -1 8 2692.25
    3 1 9 68801.7
    3 -1 9 66372.2
    -3 1 -9 68189.3
    -3 -1 -9 70297.4
    -3 -1 -10 12638
    3 1 10 11988.1
    3 -1 10 11208.8
    3 1 11 7139.24
    3 -1 11 6166.73
    3 1 12 410.387
    3 -1 12 131.995
    -3 1 -12 336.374
    3 1 13 7122.13
    3 -1 13 6697.01
    -3 1 -13 5926.41
    -3 1 -14 4123.58
    3 1 14 3686.42
    3 -1 14 3919.09
    -3 1 -15 3122.84
    3 1 15 3684.69
    3 -1 15 3423.17
    -3 1 -16 1391.47
    3 1 16 2489.95
    3 -1 16 1737.93
    3 1 17 31143
    3 -1 17 32056.5
    -3 1 -17 31894.8
    -3 1 -18 3335.61
    3 1 18 2424.72
    3 -1 18 2522.95
    3 1 19 21572.3
    3 -1 19 20160.4
    -3 1 -19 20772
    -3 1 -20 1753.36
    3 1 20 1521.07
    3 -1 20 636.53
    3 2 -21 2546.66
    3 2 -20 660.211
    3 2 -19 13628.5
    -3 -2 19 11104.4
    -3 -2 18 1227.21
    3 2 -18 1982.59
    3 2 -17 11492.7
    -3 -2 17 9373.06
    -3 -2 16 1058.93
    -3 2 16 2471.47
    -3 2 15 17223
    -3 -2 15 17929.5
    -3 -2 14 2776.31
    3 -2 -14 3613.32
    3 -2 -13 33939.5
    -3 2 13 33592.7
    -3 -2 13 30653.8
    -3 2 12 31986.3
    -3 -2 12 33747.3
    -3 -2 11 58585.9
    -3 2 11 57929.1
    -3 2 10 3186.75
    -3 -2 10 3907.2
    -3 2 9 114883
    -3 -2 9 116798
    -3 2 8 405.717
    -3 -2 8 756.771
    -3 2 7 97175.3
    -3 -2 7 96121.7
    -3 2 6 4043.59
    -3 -2 6 4745.32
    -3 2 5 91401.8
    -3 -2 5 91071.7
    -3 2 4 4852.9
    -3 -2 4 4550.57
    -3 -2 3 117806
    -3 2 3 117536
    -3 -2 2 28721.4
    -3 2 2 30398.4
    -3 -2 1 202652
    -3 2 1 204121
    -3 -2 0 1877.06
    -3 2 0 1811.4
    3 -2 1 201011
    -3 -2 -1 203668
    -3 2 -1 204925
    -3 -2 -2 28242.3
    3 -2 2 29133.4
    -3 2 -2 28970.2
    -3 -2 -3 116199
    3 -2 3 115964
    -3 2 -3 116460
    -3 2 -4 4376.86
    -3 -2 -4 4549.96
    3 -2 4 4955.75
    3 2 4 4837.69
    -3 2 -5 89599.5
    -3 -2 -5 90927.8
    3 2 5 93067.1
    3 -2 5 86755.5
    -3 2 -6 3523.84
    -3 -2 -6 4599.56
    3 -2 6 4646.83
    3 2 6 4299.79
    -3 2 -7 92428
    3 2 7 91701
    3 -2 7 91843.1
    -3 -2 -7 93980
    -3 -2 -8 529.263
    3 2 8 709.045
    3 -2 8 1048.67
    3 2 9 110989
    3 -2 9 113479
    -3 -2 -9 113918
    -3 -2 -10 4500.28
    3 2 10 3612.76
    3 -2 10 3634.14
    -3 2 -10 3747.05
    3 2 11 56607.8
    3 -2 11 52402.6
    -3 2 -11 55173
    3 2 12 34231.7
    3 -2 12 30743.9
    -3 2 -12 30551.6
    3 2 13 28777.7
    3 -2 13 27379.3
    -3 2 -13 29005.4
    -3 2 -14 3181.4
    3 2 14 3665.64
    3 -2 14 3611.51
    3 2 15 17886.6
    3 -2 15 17950.8
    -3 2 -15 15550.3
    -3 2 -16 2454.05
    3 2 16 2029.02
    3 -2 16 1696.83
    3 2 17 9016.6
    3 -2 17 10342.1
    -3 2 -17 9310.92
    -3 2 -18 1971.01
    3 2 18 737.431
    3 -2 18 2090.91
    3 2 19 10853
    3 -2 19 12213.5
    -3 2 -19 11055.6
    -3 2 -20 575.376
    3 2 20 -201.625
    3 3 -21 4591.48
    3 3 -20 -317.053
    3 3 -19 21908.2
    -3 -3 19 24202.1
    -3 -3 18 -452.882
    3 3 -18 370.301
    3 3 -17 21432.6
    -3 -3 17 21598.9
    -3 -3 16 7371.2
    -3 -3 15 45767.7
    -3 -3 14 9971.55
    -3 3 13 25241.7
    -3 -3 13 22716.6
    3 -3 -12 15381.8
    -3 3 12 12756.5
    -3 -3 12 15091
    -3 3 11 49316.6
    -3 -3 11 49724.8
    -3 3 10 149.751
    -3 -3 10 634.01
    -3 3 9 12567.6
    -3 -3 9 12983.7
    -3 3 8 2669.83
    -3 -3 8 2197.37
    -3 3 7 21430.7
    -3 -3 7 24140.9
    -3 3 6 11581
    -3 -3 6 9631.91
    -3 -3 5 16322.9
    -3 3 5 15606.4
    -3 -3 4 16815.2
    -3 3 4 15396.6
    -3 -3 3 673.002
    -3 3 3 1145.31
    -3 -3 2 59103.1
    -3 3 2 57296
    -3 -3 1 23209.1
    -3 3 1 23188.8
    -3 -3 0 4060.72
    -3 3 0 4109.57
    -3 -3 -1 23064
    3 -3 1 22843.2
    -3 3 -1 23954.6
    -3 -3 -2 57554.4
    3 -3 2 58511.4
    -3 3 -2 58805.5
    -3 -3 -3 432.342
    -3 3 -3 638.658
    3 -3 3 887.666
    -3 -3 -4 15378.1
    3 -3 4 14875.8
    3 3 5 15953.6
    -3 -3 -5 15141.2
    3 -3 5 15029.6
    3 3 6 10858.6
    -3 -3 -6 9557.01
    3 -3 6 10811.1
    3 3 7 20710.1
    3 -3 7 22680.5
    -3 -3 -7 21945.7
    -3 -3 -8 2478.21
    3 3 8 1941.67
    3 -3 8 2285.93
    3 3 9 11625.1
    3 -3 9 11565.1
    -3 3 -9 11888.8
    -3 -3 -9 11989.3
    -3 3 -10 511.153
    -3 -3 -10 1215.65
    3 3 10 -66.4775
    3 -3 10 212.406
    -3 -3 -11 49694.9
    3 3 11 46124.2
    3 -3 11 45328.7
    -3 3 -11 47400.2
    3 3 12 11917.6
    3 -3 12 13105.5
    -3 3 -12 13062.6
    3 3 13 20932.5
    3 -3 13 23818.1
    -3 3 -13 22441.6
    3 3 14 10046.6
    3 -3 14 9684.59
    -3 3 -14 9920.46
    3 3 15 38462.9
    3 -3 15 44875.2
    -3 3 -15 41634.2
    -3 3 -16 6114.64
    3 -3 16 5775.38
    3 3 16 6444.95
    3 3 17 16946.3
    3 -3 17 19196.8
    -3 3 -17 17504.9
    3 3 18 -464.148
    -3 3 -18 704.258
    3 -3 18 499.985
    3 3 19 18475.4
    3 -3 19 21543.9
    -3 3 -19 18241.6
    3 4 -20 283.757
    -3 -4 19 8625.24
    3 4 -19 8758.53
    -3 -4 18 2488.69
    3 4 -18 4199.31
    -3 -4 17 5918.61
    -3 -4 16 1008.96
    -3 -4 15 15675.3
    -3 -4 14 13321.8
    -3 -4 13 50938.2
    -3 -4 12 2273.49
    -3 -4 11 74762.8
    -3 -4 10 1789.08
    -3 4 9 82473.7
    -3 -4 9 86030.9
    -3 4 8 6878.69
    -3 -4 8 6837.07
    -3 4 7 39442.6
    -3 -4 7 38024.5
    -3 -4 6 15754.2
    -3 4 6 16653.8
    -3 -4 5 68753.6
    -3 4 5 64388.1
    -3 -4 4 34358.2
    -3 4 4 35177.6
    -3 -4 3 106833
    -3 4 3 107154
    -3 4 2 790.64
    -3 -4 2 399.119
    -3 -4 1 284216
    -3 4 1 288615
    -3 -4 0 11639.5
    -3 4 0 11816.1
    3 -4 0 11247.4
    -3 -4 -1 280279
    3 -4 1 283263
    -3 -4 -2 178.129
    3 -4 2 581.054
    -3 -4 -3 107643
    3 -4 3 106966
    -3 -4 -4 34395.7
    3 -4 4 34644.6
    -3 -4 -5 65127.4
    3 -4 5 64383.5
    3 4 6 17712.9
    -3 -4 -6 15700.3
    3 -4 6 15218.6
    3 4 7 39495.3
    3 -4 7 37306.1
    -3 -4 -7 39318.9
    3 4 8 7252.83
    3 -4 8 7353.9
    -3 -4 -8 6578.43
    -3 4 -8 7171.22
    3 4 9 83694.9
    3 -4 9 77334.2
    -3 -4 -9 81236.5
    -3 4 -9 81771.8
    -3 -4 -10 3329.31
    -3 4 -10 2335.96
    3 4 10 2233.87
    3 -4 10 1670.39
    -3 -4 -11 72314.7
    3 4 11 70095.8
    3 -4 11 69285.6
    -3 4 -11 69637.9
    -3 4 -12 2392.13
    3 4 12 2476.96
    3 -4 12 2051.79
    3 4 13 49166.1
    3 -4 13 47849.8
    -3 4 -13 46115.8
    3 4 14 12916.9
    3 -4 14 12709.2
    -3 4 -14 12385.8
    3 4 15 13903.9
    3 -4 15 14204.4
    -3 4 -15 11410.5
    -3 4 -16 1183.4
    3 4 16 755.108
    3 -4 16 1477.18
    -3 4 -17 5342.45
    3 4 17 5180.11
    3 -4 17 4309.38
    -3 4 -18 2719.72
    3 4 18 1410.27
    3 -4 18 1525.83
    3 -4 19 8176.35
    3 4 19 7020.48
    -3 4 -19 7730.95
    3 5 -20 4485.73
    -3 -5 19 3433.64
    3 5 -19 3709.2
    -3 -5 18 82.7774
    3 5 -18 1276.93
    -3 -5 17 14135.5
    -3 -5 16 2607.1
    -3 -5 15 24698
    -3 -5 14 15682.7
    -3 -5 13 29043.6
    -3 -5 12 11420.3
    -3 -5 11 12587
    -3 -5 10 18863.5
    -3 -5 9 2272.8
    -3 -5 8 5850.68
    -3 -5 7 5338.66
    -3 -5 6 9818.14
    -3 -5 5 22477.2
    -3 -5 4 11125.4
    -3 -5 3 20870.7
    -3 -5 2 4921.2
    -3 -5 1 22333.8
    3 -5 0 14630.3
    -3 -5 0 13138.1
    -3 -5 -1 20019.9
    3 -5 1 21918.5
    -3 -5 -2 4579.88
    3 -5 2 4666.27
    -3 -5 -3 20989.8
    3 -5 3 20864
    -3 -5 -4 12063.3
    3 -5 4 11113.3
    -3 -5 -5 21797
    3 -5 5 21294.6
    -3 -5 -6 9377.51
    3 -5 6 10035.3
    3 5 7 7260.37
    3 -5 7 5700.2
    -3 -5 -7 6212.18
    -3 5 -7 4452.06
    3 5 8 5346.76
    3 -5 8 4821.41
    -3 -5 -8 5330.55
    -3 5 -8 5675.33
    -3 5 -9 3548.04
    -3 -5 -9 2403.47
    3 5 9 2366.93
    3 -5 9 3026.67
    3 5 10 16629.9
    3 -5 10 15501.7
    -3 5 -10 16662.3
    -3 -5 -10 16915.2
    -3 -5 -11 12686.5
    3 5 11 11040.6
    3 -5 11 11194.8
    -3 5 -11 13482.3
    -3 -5 -12 10331.4
    3 5 12 10546.1
    3 -5 12 10046.9
    -3 5 -12 10699.1
    3 5 13 25624.5
    3 -5 13 24421.6
    -3 5 -13 25584.2
    3 5 14 13552.3
    3 -5 14 14521.6
    -3 5 -14 15096
    3 5 15 22866.5
    3 -5 15 22288.6
    -3 5 -15 21807.6
    -3 5 -16 395.261
    3 5 16 994.294
    3 -5 16 1618.31
    3 5 17 15242.5
    3 -5 17 14328.7
    -3 5 -17 14756.3
    -3 5 -18 99.0437
    3 5 18 1283.58
    3 -5 18 -170.311
    -3 5 -19 2917.57
    3 5 19 3337.82
    3 -5 19 2705.66
    3 6 -19 3151.85
    -3 -6 18 5514.15
    -3 -6 17 12476.9
    -3 -6 16 14855.3
    -3 -6 15 19129.9
    -3 -6 14 7832.27
    -3 -6 13 17685.1
    -3 -6 12 1219.6
    -3 -6 11 70035.1
    -3 -6 10 6000.75
    -3 -6 9 31807.1
    -3 -6 8 10925.2
    -3 -6 7 105763
    -3 -6 6 91157
    -3 -6 5 36254.7
    -3 -6 4 86490.1
    -3 -6 3 156822
    -3 -6 2 13815.6
    -3 -6 1 123186
    -3 -6 0 13731.4
    3 -6 0 13786.2
    -3 -6 -1 127778
    3 -6 1 131370
    -3 -6 -2 11404.2
    3 -6 2 12329.6
    -3 -6 -3 149039
    3 -6 3 148878
    -3 -6 -4 79705.3
    3 -6 4 81734.6
    -3 -6 -5 35882.2
    3 -6 5 35499
    -3 -6 -6 88826.1
    3 -6 6 90011.9
    -3 6 -6 89131.5
    -3 -6 -7 95742
    3 -6 7 96728.7
    3 -6 8 10704
    -3 -6 -8 10847.6
    -3 6 -8 11160.9
    3 6 9 27741.4
    3 -6 9 27909.4
    -3 -6 -9 30101.7
    -3 6 -9 32803.7
    3 6 10 5539.79
    3 -6 10 4739.83
    -3 6 -10 4973.61
    -3 -6 -10 5419.39
    -3 -6 -11 61578.9
    3 6 11 65929.9
    3 -6 11 59993.4
    -3 6 -11 60058.2
    -3 -6 -12 1107.55
    -3 6 -12 1597.04
    3 6 12 825.478
    3 -6 12 1150.95
    -3 -6 -13 18326.8
    3 6 13 17358.8
    3 -6 13 17498.6
    -3 6 -13 18570.6
    3 6 14 9219.7
    3 -6 14 8765.02
    -3 6 -14 8309.93
    3 6 15 16928.8
    3 -6 15 19267.5
    -3 6 -15 16138.2
    3 6 16 11395
    3 -6 16 14404.1
    -3 6 -16 12500.3
    3 6 17 10263.5
    3 -6 17 9706.69
    -3 6 -17 10874.6
    -3 6 -18 6025.89
    3 6 18 5161.51
    3 -6 18 5528.51
    -3 6 -19 2725.7
    3 -6 19 1624.33
    3 7 -19 6572.31
    -3 -7 18 4564.65
    -3 -7 17 14582.9
    -3 -7 16 1647.83
    -3 -7 15 2810.91
    -3 -7 14 2982.51
    -3 -7 13 17815.9
    -3 -7 12 9412.73
    -3 -7 11 11048.4
    -3 -7 10 13945.2
    -3 -7 9 20205.4
    -3 -7 8 8214.46
    -3 -7 7 9333.22
    -3 -7 6 712.509
    -3 -7 5 4171.79
    -3 -7 4 16410.3
    -3 -7 3 21573.8
    -3 -7 2 1674.94
    -3 -7 1 2099.55
    -3 -7 0 2601.74
    3 -7 1 2107.77
    -3 -7 -1 2017.28
    -3 -7 -2 639.541
    3 -7 2 1656.88
    -3 -7 -3 21145.2
    3 -7 3 19977.8
    -3 -7 -4 16196.1
    3 -7 4 15879.1
    -3 -7 -5 4420.96
    3 -7 5 3940.08
    -3 -7 -6 1323.15
    -3 7 -6 1389.12
    -3 -7 -7 8683.11
    -3 7 -7 9627.41
    -3 -7 -8 9089.95
    -3 7 -8 8727.4
    -3 -7 -9 21227.2
    -3 7 -9 23765.7
    -3 -7 -10 12062.7
    -3 7 -10 11925.7
    3 7 11 11381
    -3 7 -11 10341.5
    -3 -7 -11 9380.9
    -3 -7 -12 9897.69
    3 7 12 9656.01
    -3 7 -12 8412.81
    -3 -7 -13 15088
    3 7 13 16569.8
    -3 7 -13 14149.6
    -3 7 -14 3676.44
    3 7 14 3149.26
    -3 -7 -14 4004.37
    -3 7 -15 1886.42
    3 7 15 2206.82
    -3 7 -16 1084.78
    3 7 16 977.526
    3 -7 16 1162.51
    3 7 17 13634
    3 -7 17 14337
    -3 7 -17 15436.9
    -3 7 -18 3682.36
    3 7 18 5071.01
    3 -7 18 3869.57
    -3 -8 17 4608.5
    -3 -8 16 17413.3
    -3 -8 15 14038.9
    -3 -8 14 6691.02
    -3 -8 13 10512.1
    -3 -8 12 12939.7
    -3 -8 11 6341.84
    -3 -8 10 4748.11
    -3 -8 9 34711.6
    -3 -8 8 29350.5
    -3 -8 7 78009.2
    -3 -8 6 46948.8
    -3 -8 5 86360.8
    -3 -8 4 33499.6
    -3 -8 3 78462.9
    -3 -8 2 59404.3
    -3 -8 1 6580.58
    -3 -8 0 5677.48
    -3 -8 -1 5826.97
    -3 -8 -2 56926.9
    3 -8 2 56345.4
    -3 -8 -3 79479.2
    3 -8 3 79131.9
    -3 -8 -4 31339
    -3 -8 -5 84972.9
    -3 8 -5 87000.4
    -3 -8 -6 45088.3
    -3 8 -6 47405.1
    -3 -8 -7 72356
    -3 8 -7 76287
    -3 -8 -8 28771.6
    -3 8 -8 32555.8
    -3 -8 -9 34479
    -3 8 -9 36888.5
    -3 -8 -10 5401.85
    -3 8 -10 6368.74
    -3 8 -11 5864.92
    -3 -8 -11 6977.58
    -3 8 -12 10668.6
    -3 -8 -12 11785.2
    -3 8 -13 8831.97
    -3 -8 -13 11076.2
    -3 -8 -14 6577.3
    -3 8 -14 3901.91
    3 8 14 6371.32
    -3 -8 -15 15019.5
    3 8 15 16710.5
    -3 8 -16 13567.9
    3 8 16 17563
    -3 8 -17 4782.1
    3 8 17 8104.43
    -3 8 -18 1758.51
    3 -8 18 2161.69
    -3 -9 17 1654.14
    -3 -9 16 6470.28
    -3 -9 15 7805.69
    -3 -9 14 6174.78
    -3 -9 13 4147.85
    -3 -9 12 13127.4
    -3 -9 11 17269
    -3 -9 10 4862.44
    -3 -9 9 11267.8
    -3 -9 8 10208.2
    -3 -9 7 5330.81
    -3 -9 6 1212.49
    -3 -9 5 8084.2
    -3 -9 4 8716.13
    -3 -9 3 5247.09
    -3 -9 2 17061.2
    -3 -9 1 1324.41
    -3 -9 0 3131.84
    -3 -9 -1 550.599
    -3 -9 -2 17426.5
    -3 -9 -3 4147.55
    -3 -9 -4 10965.5
    -3 -9 -5 7650.11
    -3 9 -6 1797.6
    -3 -9 -6 1900.42
    -3 -9 -7 4307.53
    -3 9 -7 4482.83
    -3 -9 -8 8477.18
    -3 9 -8 9150.84
    -3 -9 -9 9964.38
    -3 9 -9 10799.2
    -3 9 -10 5295.14
    -3 -9 -10 5048.67
    -3 9 -11 16964
    -3 -9 -11 18843.9
    -3 9 -12 11217.1
    -3 -9 -12 12186.2
    -3 -9 -13 3382.48
    -3 9 -13 1883.81
    -3 -9 -14 7599.5
    -3 9 -14 5679.78
    -3 -9 -15 8777.24
    -3 9 -15 5845.15
    -3 9 -16 7295.23
    -3 -9 -16 7092.28
    -3 9 -17 1117.11
    -3 -9 -17 743.198
    -3 -9 -18 4258.99
    -3 -10 16 -45.4586
    -3 -10 15 11397.3
    -3 -10 14 12502.3
    -3 -10 13 8745.27
    -3 -10 12 17474.2
    -3 -10 11 2881.35
    -3 -10 10 34399.3
    -3 -10 9 15157.8
    -3 -10 8 23392.7
    -3 -10 7 31065.3
    -3 -10 6 12065.8
    -3 -10 5 81598.7
    -3 -10 4 40532.2
    -3 -10 3 34796.6
    -3 -10 2 34702
    -3 -10 1 18985.8
    -3 -10 0 45402.7
    -3 -10 -1 19149.3
    -3 -10 -2 33814.3
    -3 -10 -3 33291.8
    -3 -10 -4 40122.7
    -3 -10 -5 84028.9
    -3 -10 -6 11455.1
    -3 -10 -7 26299.2
    -3 -10 -8 23259.9
    -3 10 -9 15070.9
    -3 -10 -9 15508.8
    -3 10 -10 34679.4
    -3 -10 -10 33388
    -3 -10 -11 2222.62
    -3 10 -11 2669.67
    -3 10 -12 13636.9
    -3 -10 -12 16180.8
    -3 10 -13 5417.29
    -3 -10 -13 8475.66
    -3 10 -14 10018.7
    -3 -10 -14 14760.2
    -3 -10 -15 10391.4
    -3 10 -15 7358.28
    -3 10 -16 169.093
    -3 -10 -16 82.8464
    -3 10 -17 5774.19
    -3 -11 15 3602.08
    -3 -11 14 9038.14
    -3 -11 13 8379.77
    -3 -11 12 1928.43
    -3 -11 11 4213.31
    -3 -11 10 11923.3
    -3 -11 9 -154.466
    -3 -11 8 3351.94
    -3 -11 7 2955.16
    -3 -11 6 5497.85
    -3 -11 5 1244.05
    -3 -11 4 4308.53
    -3 -11 3 12662.5
    -3 -11 2 6955.02
    -3 -11 1 2140.87
    -3 -11 0 7612.88
    -3 -11 -1 1863.89
    -3 -11 -2 6801.5
    -3 -11 -3 11334.1
    -3 -11 -4 3224.02
    -3 -11 -5 1110.54
    -3 -11 -6 7265.31
    -3 -11 -7 2915.72
    -3 -11 -8 2709.13
    -3 -11 -9 428.627
    -3 -11 -10 11414
    -3 -11 -11 3855.7
    -3 -11 -12 2971.13
    -3 11 -13 5254.58
    -3 -11 -13 9079.14
    -3 11 -14 5564.93
    -3 -11 -14 10236.3
    -3 11 -15 2827.77
    -3 -11 -15 4438.04
    -3 11 -16 6811.25
    -3 -12 14 8848.17
    -3 -12 13 10918.9
    -3 -12 12 11995.7
    -3 -12 11 6883.94
    -3 -12 10 28439.6
    -3 -12 9 -329.199
    -3 -12 8 21747.4
    -3 -12 7 10519.7
    -3 -12 6 17717.3
    -3 -12 5 3982.72
    -3 -12 4 31197.7
    -3 -12 3 28472.2
    -3 -12 2 43129
    -3 -12 1 21412.2
    -3 -12 0 89161.7
    -3 -12 -1 23587.1
    -3 -12 -2 41376.2
    -3 -12 -3 26952
    -3 -12 -4 28236.4
    -3 -12 -5 4391.81
    -3 -12 -6 18513.7
    -3 -12 -7 11835.9
    -3 -12 -8 23084.4
    -3 -12 -9 618.387
    -3 -12 -10 27526.9
    -3 -12 -11 7033.61
    -3 -12 -12 11632.6
    -3 -12 -13 8649.58
    -3 -12 -14 9340.07
    -3 -13 13 14319.7
    -3 -13 12 4094.68
    -3 -13 11 -29.5229
    -3 -13 10 7351.19
    -3 -13 9 -128.341
    -3 -13 8 6547.42
    -3 -13 7 1380.73
    -3 -13 6 1218.69
    -3 -13 5 1862.39
    -3 -13 4 326.279
    -3 -13 3 12308.2
    -3 -13 2 1924.17
    -3 -13 1 893.861
    -3 -13 0 9859.21
    -3 -13 -1 1084.56
    -3 -13 -2 386.411
    -3 -13 -3 13614.8
    -3 -13 -4 1227.94
    -3 -13 -5 2600.85
    -3 -13 -6 991.423
    -3 -13 -7 1485.38
    -3 -13 -8 8286.71
    -3 -13 -9 683.202
    -3 -13 -10 7766.51
    -3 -13 -11 825.432
    -3 -13 -12 4684.71
    -3 -14 11 4763.45
    -3 -14 10 6354.18
    -3 -14 9 430.669
    -3 -14 8 19812.1
    -3 -14 7 3409.31
    -3 -14 6 19837.7
    -3 -14 5 4151.4
    -3 -14 4 20674.3
    -3 -14 3 6397.67
    -3 -14 2 44020.4
    -3 -14 1 4337.31
    -3 -14 0 16801.8
    -3 -14 -1 5089.86
    -3 -14 -2 39144.6
    -3 -14 -3 5863.53
    -3 -14 -4 18445.6
    -3 -14 -5 4980.41
    -3 -14 -6 20210.4
    -3 -14 -7 4100.06
    -3 -14 -8 18316.7
    -3 -14 -9 2906.47
    -3 -14 -10 7541.18
    -3 -14 -11 8395.41
    -3 -15 9 1189.81
    -3 -15 8 14252.9
    -3 -15 7 1475.72
    -3 -15 6 2791.35
    -3 -15 5 3059.63
    -3 -15 4 446.038
    -3 -15 3 1868.47
    -3 -15 2 3542.49
    -3 -15 1 1407.73
    -3 -15 0 781.437
    -3 -15 -1 2703.7
    -3 -15 -2 3369.39
    -3 -15 -3 2250.02
    -3 -15 -4 744.224
    -3 -15 -5 3626.83
    -3 -15 -6 3223.97
    -3 -15 -7 1690.74
    -3 -15 -8 14309.2
    -3 -16 6 21899.4
    -3 -16 5 5467.53
    -3 -16 4 21031.5
    -3 -16 3 1222.87
    -3 -16 2 15501.9
    -3 -16 1 761.235
    -3 -16 0 25308.1
    -3 -16 -1 1164.53
    -3 -16 -2 13908
    -3 -16 -3 1107.97
    -3 -16 -4 19510.3
    -3 -16 -5 7885.77
    -4 0 17 1940.37
    -4 0 16 1710.98
    -4 0 15 14058
    -4 0 14 1317.81
    -4 0 13 2402.15
    -4 0 12 13134.2
    -4 0 11 10886.1
    -4 0 10 30930
    -4 0 9 2280.38
    -4 0 8 39449.9
    -4 0 7 2374.03
    -4 0 6 13965
    -4 0 5 4254.31
    -4 0 4 32335.7
    -4 0 3 2789.88
    -4 0 2 51966.3
    -4 0 1 17225
    -4 0 0 27678.4
    -4 0 -1 18682.8
    -4 0 -2 51772.3
    -4 0 -3 1909.29
    4 0 5 4466
    4 0 6 17102.9
    4 0 7 2018.31
    4 0 8 40087.5
    4 0 9 2133.2
    4 0 10 27321
    4 0 11 11605.9
    4 0 12 11065.4
    4 0 13 3117.59
    4 0 14 2133.57
    4 0 15 10371.9
    4 0 16 1783.1
    4 0 17 1690.3
    -4 1 17 776.857
    -4 -1 17 1238.15
    -4 1 16 6492.68
    -4 -1 16 6574.86
    -4 1 15 3284.9
    -4 -1 15 2833.69
    -4 1 14 1286.34
    -4 -1 14 998.08
    -4 1 13 14474.3
    -4 -1 13 13763.4
    -4 1 12 2863.32
    -4 -1 12 1513.53
    -4 1 11 20027.9
    -4 -1 11 21140.7
    -4 1 10 15023
    -4 -1 10 15625.9
    -4 1 9 33347
    -4 -1 9 33436.9
    -4 1 8 23411.8
    -4 -1 8 21610.2
    -4 1 7 15288.3
    -4 -1 7 16104.7
    -4 1 6 6402.08
    -4 -1 6 6205.86
    -4 1 5 36372.6
    -4 -1 5 35167.4
    -4 1 4 5318.69
    -4 -1 4 4336.54
    -4 1 3 28840.3
    -4 -1 3 28908.9
    -4 1 2 9111.37
    -4 -1 2 8679.2
    -4 -1 1 49149.2
    -4 1 1 50550.9
    -4 1 0 1381.73
    -4 -1 0 1374.17
    -4 -1 -1 49118.2
    -4 1 -1 48659.1
    -4 -1 -2 8609.27
    -4 -1 -3 28219.1
    -4 -1 -4 3785.48
    4 -1 4 4171.24
    4 1 5 38181.7
    -4 -1 -5 36935.5
    4 -1 5 37312.1
    4 1 6 7223.77
    4 -1 6 5487.1
    4 1 7 15972.6
    4 -1 7 16103.7
    4 1 8 21194.6
    4 -1 8 22808.5
    4 1 9 31417.3
    4 -1 9 32848.5
    4 1 10 15101.7
    4 -1 10 15126.2
    4 1 11 23938.1
    4 -1 11 20309.1
    4 1 12 2424.13
    4 -1 12 1817.38
    4 1 13 15197.8
    4 -1 13 13136.4
    4 1 14 1192.02
    4 -1 14 2124.29
    4 1 15 4141.96
    4 -1 15 3153.74
    4 -1 16 7386.26
    4 1 16 5530.09
    4 1 17 835.411
    4 -1 17 1849
    -4 -2 17 5840.19
    -4 -2 16 2902.94
    -4 2 16 3178.18
    -4 2 15 4389.46
    -4 -2 15 5266.56
    -4 2 14 6744.49
    -4 -2 14 6639.13
    -4 2 13 14965.6
    -4 -2 13 14991.2
    -4 2 12 16894.2
    -4 -2 12 15923.2
    -4 2 11 3641.59
    -4 -2 11 4383.97
    -4 2 10 50442.2
    -4 -2 10 48031.2
    -4 2 9 2655.48
    -4 -2 9 2926.78
    -4 2 8 32800.5
    -4 -2 8 32693.8
    -4 2 7 4783.08
    -4 -2 7 6130.73
    -4 2 6 21288.5
    -4 -2 6 23286.1
    -4 2 5 2265.46
    -4 -2 5 3276.75
    -4 2 4 30441.9
    -4 -2 4 29817.7
    -4 2 3 9107.15
    -4 -2 3 9051.94
    -4 -2 2 54295.3
    -4 2 2 54091.5
    -4 2 1 997.896
    -4 -2 1 -18.449
    -4 -2 0 113430
    -4 -2 -1 364.231
    -4 -2 -2 53017.1
    -4 -2 -3 8589.1
    4 -2 3 11119.9
    -4 -2 -4 28868.8
    4 -2 4 29488.1
    -4 -2 -5 2485.78
    4 -2 5 2308.37
    -4 -2 -6 23286.6
    4 2 6 24139.6
    4 -2 6 21357.7
    -4 -2 -7 5005.76
    4 2 7 5341.43
    4 -2 7 6060.52
    4 2 8 31392.6
    4 -2 8 30850.9
    4 2 9 3313.5
    4 -2 9 2519.09
    4 2 10 48349.9
    4 -2 10 46871.5
    4 2 11 3618.08
    4 -2 11 3825.49
    4 2 12 13712.5
    4 -2 12 13992.7
    4 2 13 15489.5
    4 -2 13 13813.5
    4 2 14 4759.92
    4 -2 14 5900.94
    4 2 15 3285.38
    4 -2 15 3969.15
    4 2 16 3111.91
    4 -2 16 2913.26
    4 -2 17 6147.83
    4 2 17 5480.56
    4 3 -18 4871.76
    -4 -3 17 6021.33
    -4 -3 16 6657.96
    -4 -3 15 10005.6
    -4 -3 14 2637.8
    -4 3 14 2887.12
    -4 3 13 8364.99
    -4 -3 13 10353.9
    -4 3 12 1267.51
    -4 -3 12 1348.96
    -4 3 11 14167.6
    -4 -3 11 17230.4
    -4 3 10 3992.69
    -4 -3 10 4504.9
    -4 3 9 5110.2
    -4 -3 9 4106.86
    -4 3 8 2420.06
    -4 -3 8 1852.55
    -4 3 7 53578.9
    -4 -3 7 55394
    -4 3 6 14842.5
    -4 -3 6 12703.6
    -4 3 5 15267.6
    -4 -3 5 14206.8
    -4 3 4 7643.37
    -4 -3 4 6554.41
    -4 -3 3 68076.2
    -4 3 3 66068.6
    -4 -3 2 11.4744
    -4 3 2 279.866
    -4 -3 1 39181.7
    -4 -3 0 -160.357
    -4 -3 -1 39354.4
    -4 -3 -2 61.9504
    -4 -3 -3 67607
    4 -3 3 66781.8
    -4 -3 -4 6522.13
    4 -3 4 7168.52
    -4 -3 -5 14574.2
    4 -3 5 14289.3
    -4 -3 -6 14046.3
    4 -3 6 13636.6
    -4 -3 -7 54403.2
    4 -3 7 52474.6
    -4 -3 -8 1557.11
    4 3 8 1970.74
    4 -3 8 1778
    -4 -3 -9 5070.76
    4 -3 9 4576.03
    4 3 9 3854.15
    4 3 10 5378.73
    4 -3 10 4692.4
    4 3 11 15569
    4 -3 11 15990.4
    4 3 12 944.243
    4 -3 12 1324.39
    4 3 13 8281.51
    4 -3 13 10072.2
    4 3 14 1838.07
    4 -3 14 2779.89
    4 3 15 8646.03
    4 -3 15 7462.66
    4 3 16 6925.06
    4 -3 16 6770.41
    4 3 17 5548.53
    4 -3 17 5911.13
    -4 -4 16 1081.77
    -4 -4 15 6190.21
    -4 -4 14 14666
    -4 -4 13 12177
    -4 -4 12 23193.6
    -4 -4 11 5106.07
    -4 4 10 31230.5
    -4 -4 10 33107.2
    -4 4 9 9143.02
    -4 -4 9 9100.99
    -4 4 8 26199.4
    -4 -4 8 25209.6
    -4 4 7 7950.51
    -4 -4 7 7277.16
    -4 4 6 10527.2
    -4 -4 6 10132.3
    -4 4 5 13265.2
    -4 -4 5 12863.3
    -4 -4 4 22764.4
    -4 4 4 21940.1
    -4 -4 3 5288.27
    -4 -4 2 38512.5
    -4 -4 1 7758.44
    -4 -4 0 86865.8
    -4 -4 -1 7864.99
    -4 -4 -2 38810.8
    4 -4 2 39888.5
    -4 -4 -3 5470.83
    4 -4 3 6545.53
    -4 -4 -4 22046.3
    4 -4 4 22090.5
    -4 -4 -5 12908
    4 -4 5 12813.9
    -4 -4 -6 10729.8
    4 -4 6 10072.6
    -4 -4 -7 7371.42
    4 -4 7 7660.29
    -4 -4 -8 25364.4
    4 -4 8 23828.7
    4 4 9 8796.25
    -4 -4 -9 8872.29
    4 -4 9 8763.74
    4 4 10 32443.1
    -4 -4 -10 31584.6
    4 -4 10 30337.8
    4 4 11 5057.83
    4 -4 11 5465.44
    4 4 12 19066.7
    4 -4 12 19764.8
    4 4 13 11286.2
    4 -4 13 9910.89
    4 4 14 13621.6
    4 -4 14 12304.2
    4 4 15 5143.51
    4 -4 15 4144.76
    4 4 16 1093.58
    4 -4 16 1696.35
    4 -4 17 8465.15
    -4 -5 16 9486.29
    -4 -5 15 6974.36
    -4 -5 14 11456.5
    -4 -5 13 5983.78
    -4 -5 12 12531.4
    -4 -5 11 5920.73
    -4 -5 10 1863.94
    -4 -5 9 15925.8
    -4 -5 8 3313.65
    -4 -5 7 24901.2
    -4 -5 6 11147
    -4 -5 5 36911.1
    -4 -5 4 1455.68
    -4 -5 3 26211.2
    -4 -5 2 20249.5
    -4 -5 1 22003.5
    -4 -5 0 7948.61
    -4 -5 -1 23799.6
    -4 -5 -2 22540
    -4 -5 -3 26538.7
    4 -5 4 1675.94
    -4 -5 -4 1417.67
    -4 -5 -5 37912.7
    4 -5 5 39585.3
    -4 -5 -6 9854.21
    4 -5 6 12122.2
    -4 -5 -7 24155.2
    4 -5 7 26877.1
    -4 -5 -8 2882.39
    4 -5 8 3352.27
    -4 -5 -9 14858.1
    4 -5 9 15733.9
    -4 -5 -10 1084.59
    4 -5 10 1182.85
    4 5 11 5240.49
    -4 -5 -11 5524.67
    4 -5 11 5887.07
    4 5 12 12875.4
    4 -5 12 10033.8
    -4 -5 -12 11721.5
    4 5 13 6982.86
    4 -5 13 6609.39
    4 5 14 9149.8
    4 -5 14 9229.75
    4 5 15 7406.98
    4 -5 15 6368.8
    4 5 16 9634.51
    4 -5 16 7826.94
    4 -5 17 3212.38
    -4 -6 15 13790.7
    -4 -6 14 9699.45
    -4 -6 13 1501.4
    -4 -6 12 13273.7
    -4 -6 11 13143.5
    -4 -6 10 9677.06
    -4 -6 9 6607.03
    -4 -6 8 15553.8
    -4 -6 7 17794.3
    -4 -6 6 20324.2
    -4 -6 5 33630.5
    -4 -6 4 27155
    -4 -6 3 11554.7
    -4 -6 2 19313.6
    -4 -6 1 2125.35
    -4 -6 0 14944
    -4 -6 -1 1039.61
    -4 -6 -2 21025.1
    -4 -6 -3 12246.6
    -4 -6 -4 28512.6
    -4 -6 -5 29642.8
    4 -6 5 29946.8
    -4 -6 -6 23762.5
    4 -6 6 23466.6
    -4 -6 -7 19274.5
    4 -6 7 17602.4
    -4 -6 -8 16267.9
    4 -6 8 16087.2
    -4 -6 -9 5700.77
    4 -6 9 5503.75
    -4 -6 -10 8833.8
    4 -6 10 9162.28
    -4 -6 -11 12003.2
    4 -6 11 9397.01
    -4 -6 -12 14006.4
    4 -6 12 13165.8
    -4 -6 -13 1694.49
    4 6 13 2352.56
    4 -6 13 2928.4
    4 6 14 8054.73
    4 -6 14 7415.37
    4 6 15 12350.5
    4 -6 15 11065.3
    4 -6 16 5196.36
    4 -6 17 2987.42
    -4 -7 15 1643.26
    -4 -7 14 7063.19
    -4 -7 13 12001.5
    -4 -7 12 5373.21
    -4 -7 11 8418.65
    -4 -7 10 11767.4
    -4 -7 9 18470.7
    -4 -7 8 3549.23
    -4 -7 7 5219.69
    -4 -7 6 3247.46
    -4 -7 5 29498.1
    -4 -7 4 9174.88
    -4 -7 3 19021.7
    -4 -7 2 4450.54
    -4 -7 1 8959.34
    -4 -7 0 23181.8
    -4 -7 -1 8124.28
    -4 -7 -2 5082.22
    -4 -7 -3 19150
    -4 -7 -4 8122.54
    -4 -7 -5 30014.8
    -4 -7 -6 3774.18
    -4 -7 -7 6318.61
    4 -7 7 6895.55
    -4 -7 -8 4993.76
    4 -7 8 5734.73
    -4 -7 -9 19795.7
    4 -7 9 18124.2
    -4 -7 -10 10721.6
    4 -7 10 8999.13
    -4 -7 -11 8098.25
    4 -7 11 7494.19
    -4 -7 -12 4503.88
    4 -7 12 3673.58
    4 -7 13 8256.49
    -4 -7 -13 10956.2
    -4 -7 -14 5541.05
    4 -7 14 4664.26
    4 -7 15 1735.24
    4 -7 16 1314.37
    -4 -8 14 8388.06
    -4 -8 13 4236.67
    -4 -8 12 1654.53
    -4 -8 11 2558.94
    -4 -8 10 5700.63
    -4 -8 9 2956.83
    -4 -8 8 7296.1
    -4 -8 7 17494.9
    -4 -8 6 47597.1
    -4 -8 5 25158.1
    -4 -8 4 40370.9
    -4 -8 3 19130.8
    -4 -8 2 8883.5
    -4 -8 1 2702.27
    -4 -8 0 6067.14
    -4 -8 -1 1399.18
    -4 -8 -2 10319
    -4 -8 -3 21459.2
    -4 -8 -4 42410.4
    -4 -8 -5 26131.7
    -4 -8 -6 47388.1
    -4 -8 -7 16431.9
    -4 -8 -8 8847.19
    -4 -8 -9 3076.39
    4 -8 10 5954.2
    -4 -8 -10 5621.65
    4 -8 11 1709.38
    -4 -8 -11 2709
    -4 -8 -12 2568.62
    4 -8 12 1957.07
    -4 -8 -13 2773.6
    4 -8 13 2877.37
    -4 -8 -14 7539.82
    4 -8 14 5473.36
    -4 -8 -15 5940.2
    4 -8 15 4727.44
    -4 8 -15 4489.72
    4 -8 16 7788.3
    -4 8 -16 7343.11
    -4 -9 13 5262.16
    -4 -9 12 6947.75
    -4 -9 11 10178.8
    -4 -9 10 8551.77
    -4 -9 9 3372.41
    -4 -9 8 7467.61
    -4 -9 7 11440.6
    -4 -9 6 6216.3
    -4 -9 5 1548.76
    -4 -9 4 10888
    -4 -9 3 20512.4
    -4 -9 2 5719
    -4 -9 1 14030.3
    -4 -9 0 6712.03
    -4 -9 -1 14784
    -4 -9 -2 6789.85
    -4 -9 -3 18874.6
    -4 -9 -4 13018.1
    -4 -9 -5 1996.88
    -4 -9 -6 7986.45
    -4 -9 -7 10327.6
    -4 -9 -8 5758.85
    -4 -9 -9 3816.82
    -4 -9 -10 10004.8
    -4 -9 -11 9635.89
    -4 -9 -12 6223.61
    -4 -9 -13 5333.22
    4 -9 13 2371.09
    -4 -9 -14 4543.14
    4 -9 14 2156.93
    -4 -9 -15 4297.86
    4 -9 15 2230.17
    4 -9 16 934.44
    -4 -10 12 881.492
    -4 -10 11 10073.8
    -4 -10 10 3905.07
    -4 -10 9 3246.92
    -4 -10 8 11174
    -4 -10 7 1985.16
    -4 -10 6 13972.5
    -4 -10 5 7556.48
    -4 -10 4 17380.8
    -4 -10 3 18260.3
    -4 -10 2 2674.83
    -4 -10 1 20505.8
    -4 -10 0 1792.18
    -4 -10 -1 18596.3
    -4 -10 -2 4067.57
    -4 -10 -3 18473.7
    -4 -10 -4 21584.2
    -4 -10 -5 10507.1
    -4 -10 -6 13523.6
    -4 -10 -7 2883.13
    -4 -10 -8 9744.4
    -4 -10 -9 3416.56
    -4 -10 -10 1878.26
    -4 -10 -11 7646.66
    -4 -10 -12 2486.87
    -4 -10 -13 11789.6
    -4 -10 -14 6314.88
    -4 -11 11 3018.82
    -4 -11 10 2389.52
    -4 -11 9 2461.65
    -4 -11 8 10875.2
    -4 -11 7 5848.04
    -4 -11 6 10641.6
    -4 -11 5 4378.99
    -4 -11 4 7409.38
    -4 -11 3 7759.24
    -4 -11 2 22622.7
    -4 -11 1 10147.7
    -4 -11 0 1080.74
    -4 -11 -1 9136.16
    -4 -11 -2 22450.5
    -4 -11 -3 5506.56
    -4 -11 -4 8847.58
    -4 -11 -5 3191.55
    -4 -11 -6 10264.7
    -4 -11 -7 3994.47
    -4 -11 -8 8101.74
    -4 -11 -9 3431.2
    -4 -11 -10 4119.07
    -4 -11 -11 3505
    -4 -11 -12 7843.78
    -4 -12 9 9284.15
    -4 -12 8 6633.26
    -4 -12 7 5911.71
    -4 -12 6 5704.29
    -4 -12 5 1961.24
    -4 -12 4 2881.39
    -4 -12 3 6223.72
    -4 -12 2 5340.94
    -4 -12 1 17370.2
    -4 -12 0 7806.53
    -4 -12 -1 17965.3
    -4 -12 -2 5128.88
    -4 -12 -3 7320.15
    -4 -12 -4 4022.41
    -4 -12 -5 2248.19
    -4 -12 -6 3137.63
    -4 -12 -7 4900.6
    -4 -12 -8 6291.04
    -4 -12 -9 8308.87
    -4 -12 -10 3306.39
    -4 -13 7 2793.08
    -4 -13 6 6214.29
    -4 -13 5 4828.61
    -4 -13 4 13286.1
    -4 -13 3 181.732
    -4 -13 2 9722.87
    -4 -13 1 3412.24
    -4 -13 0 12293.8
    -4 -13 -1 3110.25
    -4 -13 -2 8922.27
    -4 -13 -3 169.253
    -4 -13 -4 13328.5
    -4 -13 -5 4147.47
    -4 -13 -6 7525.98
    -4 -13 -7 2614.53
    -4 -13 -8 7674.6
    -4 -14 4 2411.2
    -4 -14 3 5943.23
    -4 -14 2 3644.64
    -4 -14 1 8347.65
    -4 -14 0 2639.27
    -4 -14 -1 10734.7
    -4 -14 -2 3784.37
    -4 -14 -3 6477.6
    -4 -14 -4 2818.07
    -4 -14 -5 5258.21
    -5 0 14 8150.92
    -5 0 13 389.085
    -5 0 12 7305.2
    -5 0 11 1373.8
    -5 0 10 3395.17
    -5 0 9 -727.525
    -5 0 8 73.6251
    -5 0 7 -277.542
    -5 0 6 694.406
    5 0 8 533.715
    5 0 9 268.912
    5 0 10 4954.08
    5 0 11 1994.75
    5 0 12 5310.08
    5 0 13 667.606
    5 0 14 7745.61
    -5 1 14 11550.7
    -5 -1 14 12044.3
    -5 1 13 2354.06
    -5 -1 13 1972.9
    -5 1 12 9818.33
    -5 -1 12 9351.99
    -5 1 11 951.249
    -5 -1 11 422.352
    -5 1 10 11866
    -5 -1 10 11262
    -5 1 9 723.151
    -5 -1 9 201.73
    -5 1 8 19811.7
    -5 -1 8 20643.7
    -5 -1 7 1102.12
    -5 -1 6 25970.6
    -5 -1 5 1180.76
    -5 -1 4 41862.6
    5 -1 7 719.396
    5 -1 8 20816.2
    5 1 9 914.707
    5 -1 9 627.781
    5 1 10 12823.4
    5 -1 10 11177.9
    5 1 11 374.142
    5 -1 11 118.459
    5 1 12 11527.1
    5 -1 12 10449.8
    5 1 13 3681.08
    5 -1 13 4574.19
    5 1 14 12993.1
    5 -1 14 13396.8
    -5 -2 14 7897.12
    -5 2 14 8560.76
    -5 2 13 636.663
    -5 -2 13 -430.048
    -5 2 12 6662.49
    -5 -2 12 7446.98
    -5 2 11 1001.17
    -5 -2 11 -962.856
    -5 2 10 5584.41
    -5 -2 10 5305.18
    -5 -2 9 1801.53
    -5 -2 8 1099.75
    -5 -2 7 677.107
    -5 -2 6 1442.76
    -5 -2 5 3253.98
    -5 -2 4 3943.35
    -5 -2 3 567.474
    -5 -2 2 2287.18
    5 -2 7 678.051
    5 -2 8 1370.18
    5 -2 9 2128.2
    5 -2 10 5592.39
    5 2 11 377.429
    5 -2 11 342.66
    5 2 12 7086.46
    5 -2 12 5932.99
    5 2 13 676.24
    5 -2 13 675.081
    5 2 14 8453.82
    5 -2 14 8406.31
    5 -2 15 606.878
    -5 -3 13 3.25726
    -5 -3 12 6224.06
    -5 -3 11 2925.01
    -5 -3 10 12096.7
    -5 -3 9 2398.58
    -5 -3 8 29483.7
    -5 -3 7 1124.11
    -5 -3 6 36269.4
    -5 -3 5 2386.56
    -5 -3 4 39782.4
    -5 -3 3 3952.44
    -5 -3 2 23778.8
    -5 -3 1 2343.5
    -5 -3 0 19686.5
    5 -3 8 29986.2
    5 -3 9 2701.53
    5 -3 10 11670.6
    5 -3 11 2310.7
    5 -3 12 7124.84
    5 3 13 882.511
    5 -3 13 1005.25
    5 -3 14 7371.7
    5 -3 15 659.305
    -5 -4 13 -1065.06
    -5 -4 12 5257.66
    -5 -4 11 1247.35
    -5 -4 10 6110.46
    -5 -4 9 2455.69
    -5 -4 8 3403.62
    -5 -4 7 2149.87
    -5 -4 6 4084.42
    -5 -4 5 6421.91
    -5 -4 4 792.608
    -5 -4 3 764.266
    -5 -4 2 -55.1278
    -5 -4 1 325.336
    -5 -4 0 9655.65
    -5 -4 -1 578.532
    -5 -4 -2 -387.922
    5 -4 11 1170.86
    5 -4 12 3902.72
    5 -4 13 -704.803
    5 -4 14 3256.15
    -5 -5 12 6971.36
    -5 -5 11 1897.03
    -5 -5 10 11692.5
    -5 -5 9 8400.93
    -5 -5 8 17310.1
    -5 -5 7 7959.9
    -5 -5 6 30208.9
    -5 -5 5 1646.7
    -5 -5 4 25433.4
    -5 -5 3 2330.36
    -5 -5 2 20075.1
    -5 -5 1 6873.82
    -5 -5 0 22704.9
    -5 -5 -1 7008.72
    -5 -5 -2 19886.9
    -5 -5 -3 3952.55
    -5 -6 11 -230.348
    -5 -6 10 3801.53
    -5 -6 9 -68.5794
    -5 -6 8 4647.92
    -5 -6 7 3167.63
    -5 -6 6 4228.82
    -5 -6 5 515.061
    -5 -6 4 203.481
    -5 -6 3 -46.6589
    -5 -6 2 -267.413
    -5 -6 1 -588.872
    -5 -6 0 3553.41
    -5 -6 -1 -0.35096
    -5 -6 -2 1544.41
    -5 -6 -3 616.974
    -5 -6 -4 1224.06
    -5 -6 -5 1696.46
    -5 -7 10 10454.7
    -5 -7 9 6500.69
    -5 -7 8 8892
    -5 -7 7 2087.15
    -5 -7 6 11916.5
    -5 -7 5 801.643
    -5 -7 4 18068.2
    -5 -7 3 6335.95
    -5 -7 2 19434
    -5 -7 1 16037
    -5 -7 0 28457.2
    -5 -7 -1 15405.6
    -5 -7 -2 22232.3
    -5 -7 -3 6669.59
    -5 -7 -4 17159.5
    -5 -7 -5 1162.89
    -5 -7 -6 9845.9
    -5 -8 9 1688.75
    -5 -8 8 817.015
    -5 -8 7 1894.56
    -5 -8 6 520.877
    -5 -8 5 -177.817
    -5 -8 4 511.397
    -5 -8 3 571.354
    -5 -8 2 2322.98
    -5 -8 1 2721.83
    -5 -8 0 25.3583
    -5 -8 -1 2762.34
    -5 -8 -2 1543.84
    -5 -8 -3 963.285
    -5 -8 -4 611.326
    -5 -8 -5 993.054
    -5 -8 -6 1485.56
    -5 -8 -7 1827.47
    -5 -9 8 8758.45
    -5 -9 7 3534.82
    -5 -9 6 5190.59
    -5 -9 5 6262.64
    -5 -9 4 5842.41
    -5 -9 3 7534.71
    -5 -9 2 14870.1
    -5 -9 1 12565.8
    -5 -9 0 25321
    -5 -9 -1 12640
    -5 -9 -2 13295.8
    -5 -9 -3 7465.85
    -5 -9 -4 6664.58
    -5 -9 -5 6944.25
    -5 -9 -6 4122.91
    -5 -9 -7 4829.58
    -5 -9 -8 7781.23
    -5 -9 -9 5093.88
    -5 -10 6 3090.25
    -5 -10 5 -420.109
    -5 -10 4 1115.72
    -5 -10 3 225.492
    -5 -10 2 397.642
    -5 -10 1 1082.76
    -5 -10 0 691.842
    -5 -10 -1 2217.04
    -5 -10 -2 579.766
    -5 -10 -3 975.144
    -5 -10 -4 2933.48
    -5 -10 -5 537.988
    -5 -10 -6 2558.98
    -5 -10 -7 1770.33
    -5 -10 -8 433.116
    -5 -10 -9 4264.51
    -5 -11 3 7027.33
    -5 -11 2 6379.71
    -5 -11 1 6882.58
    -5 -11 0 9946.79
    -5 -11 -1 7736.96
    -5 -11 -2 5900.4
    -5 -11 -3 6324.88
    -5 -11 -4 2913.12
    -5 -11 -5 7954.13
    -5 -11 -6 4212.6
_refine_special_details
;
Refinement of <i>F</i>^2^ against ALL reflections. The weighted <i>R</i>-factor
<i>wR</i> and goodness of fit <i>S</i> are based on <i>F</i>^2^, conventional
<i>R</i>-factors <i>R</i> are based on <i>F</i>, with <i>F</i> set to zero for
negative <i>F</i>^2^. The threshold expression of <i>F</i>^2^ >
\s(<i>F</i>^2^) is used only for calculating <i>R</i>-factors(gt) <i>etc</i>.
and is not relevant to the choice of reflections for refinement.
<i>R</i>-factors based on <i>F</i>^2^ are statistically about twice as large
as those based on <i>F</i>, and <i>R</i>- factors based on ALL data will be
even larger.
;
_reflns_number_total     2106
_reflns_number_gt     2028
_reflns_threshold_expression     I>2\s(I)
_refine_ls_structure_factor_coef     Fsqd
_refine_ls_matrix_type     full
_refine_ls_R_factor_all     0.0238
_refine_ls_R_factor_gt     0.0219
_refine_ls_wR_factor_gt     0.0464
_refine_ls_wR_factor_ref     0.0473
_refine_ls_goodness_of_fit_ref     1.039
_refine_ls_restrained_S_all     1.039
_refine_ls_number_reflns     2106
_refine_ls_number_parameters     120
_refine_ls_number_restraints     0
_refine_ls_hydrogen_treatment     constr
_refine_ls_weighting_scheme     calc
_refine_ls_weighting_details
         'calc w=1/[\s^2^(Fo^2^)+(0.0225P)^2^+0.1807P] where P=(Fo^2^+2Fc^2^)/3'
_atom_sites_solution_hydrogens     difmap
_atom_sites_solution_primary     direct
_atom_sites_solution_secondary     difmap
_refine_ls_shift/su_max     0.002
_refine_ls_shift/su_mean     0.000
_refine_diff_density_max     0.374
_refine_diff_density_min     -0.355
_refine_ls_extinction_method     none
_refine_ls_extinction_coef     ?
_refine_ls_abs_structure_details
;
Flack (1983), 969 Friedel pairs
;
_refine_ls_abs_structure_Flack     0.39(4)
loop_
    _atom_type_symbol
    _atom_type_description
    _atom_type_scat_dispersion_real
    _atom_type_scat_dispersion_imag
    _atom_type_scat_source
    'C' 'C' 0.0033 0.0016
                         'International Tables Vol C Tables 4.2.6.8 and 6.1.1.4'
    'H' 'H' 0.0000 0.0000
                         'International Tables Vol C Tables 4.2.6.8 and 6.1.1.4'
    'Cl' 'Cl' 0.1484 0.1585
                         'International Tables Vol C Tables 4.2.6.8 and 6.1.1.4'
    'N' 'N' 0.0061 0.0033
                         'International Tables Vol C Tables 4.2.6.8 and 6.1.1.4'
    'O' 'O' 0.0106 0.0060
                         'International Tables Vol C Tables 4.2.6.8 and 6.1.1.4'
    'Pd' 'Pd' -0.9988 1.0072
                         'International Tables Vol C Tables 4.2.6.8 and 6.1.1.4'
    'S' 'S' 0.1246 0.1234
                         'International Tables Vol C Tables 4.2.6.8 and 6.1.1.4'
_computing_data_collection
;
CrysAlis CCD (Agilent, 2012)
;
_computing_cell_refinement
;
CrysAlis CCD (Agilent, 2012)
;
_computing_data_reduction
;
CrysAlis RED (Agilent, 2012)
;
_computing_structure_solution
;
SHELXS97 (Sheldrick, 2008)
;
_computing_structure_refinement
;
SHELXL97 (Sheldrick, 2008)
;
_computing_molecular_graphics
;
OLEX2 (Dolomanov <i>et al.</i>,  2009)
;
_computing_publication_material
;
OLEX2 (Dolomanov <i>et al.</i>,  2009)
;
loop_
    _atom_site_type_symbol
    _atom_site_label
    _atom_site_fract_x
    _atom_site_fract_y
    _atom_site_fract_z
    _atom_site_U_iso_or_equiv
    _atom_site_adp_type
    _atom_site_calc_flag
    _atom_site_occupancy
    _atom_site_disorder_assembly
    _atom_site_disorder_group
    Pd Pd1 0.15497(6) 0.986930(16) 0.742144(12) 0.02751(7) Uani d 1 . .
    Cl Cl1 -0.1238(2) 1.04846(7) 0.84901(5) 0.0396(2) Uani d 1 . .
    Cl Cl2 -0.0192(2) 1.11559(6) 0.66418(5) 0.0411(2) Uani d 1 . .
    S S1 0.6968(2) 0.84020(7) 0.53414(5) 0.0394(2) Uani d 1 . .
    O O1 0.2794(6) 0.86291(19) 0.88793(12) 0.0379(6) Uani d 1 . .
    N N1 0.3271(7) 0.87185(19) 0.80514(14) 0.0306(6) Uani d 1 . .
    N N2 0.3996(6) 0.91712(19) 0.65287(15) 0.0291(6) Uani d 1 . .
    N N3 0.3636(8) 1.0058(2) 0.53113(15) 0.0489(8) Uani d 1 . .
    H H3A 0.2466 1.0498 0.5526 0.059 Uiso calc 1 . .
    H H3B 0.4153 1.0104 0.4807 0.059 Uiso calc 1 . .
    C C1 0.5024(9) 0.8046(3) 0.92925(18) 0.0389(8) Uani d 1 . .
    H H1A 0.4798 0.8132 0.9870 0.058 Uiso calc 1 . .
    H H1B 0.7050 0.8249 0.9130 0.058 Uiso calc 1 . .
    H H1C 0.4729 0.7366 0.9156 0.058 Uiso calc 1 . .
    C C2 0.4954(8) 0.8100(2) 0.76650(18) 0.0328(7) Uani d 1 . .
    H H2 0.5819 0.7552 0.7916 0.039 Uiso calc 1 . .
    C C3 0.5408(8) 0.8314(2) 0.68133(18) 0.0315(7) Uani d 1 . .
    C C4 0.7074(9) 0.7815(3) 0.62715(19) 0.0375(8) Uani d 1 . .
    H H4 0.8138 0.7236 0.6379 0.045 Uiso calc 1 . .
    C C5 0.4632(8) 0.9318(2) 0.57529(18) 0.0317(7) Uani d 1 . .
loop_
    _atom_site_aniso_label
    _atom_site_aniso_U_11
    _atom_site_aniso_U_22
    _atom_site_aniso_U_33
    _atom_site_aniso_U_12
    _atom_site_aniso_U_13
    _atom_site_aniso_U_23
    Pd1 0.03240(12) 0.02459(11) 0.02555(10) -0.00010(10) -0.00195(9) 0.00015(8)
    Cl1 0.0450(5) 0.0412(5) 0.0327(4) 0.0059(4) 0.0021(4) -0.0055(3)
    Cl2 0.0511(5) 0.0326(4) 0.0394(4) 0.0092(4) -0.0021(4) 0.0062(4)
    S1 0.0506(6) 0.0390(5) 0.0286(4) 0.0037(5) 0.0042(4) -0.0028(3)
    O1 0.0456(14) 0.0444(14) 0.0237(9) 0.0096(12) 0.0026(10) 0.0059(9)
    N1 0.0373(15) 0.0304(14) 0.0240(11) -0.0015(15) -0.0013(12) 0.0048(10)
    N2 0.0361(16) 0.0239(13) 0.0273(12) -0.0007(12) -0.0025(11) 0.0012(10)
    N3 0.077(2) 0.0424(17) 0.0276(12) 0.014(2) 0.0087(14) 0.0054(12)
    C1 0.045(2) 0.045(2) 0.0260(14) 0.006(2) -0.0007(16) 0.0053(14)
    C2 0.0409(18) 0.0273(15) 0.0303(15) 0.0048(15) -0.0018(15) 0.0024(13)
    C3 0.0388(18) 0.0277(17) 0.0282(14) -0.0013(15) -0.0032(14) -0.0001(13)
    C4 0.045(2) 0.0342(18) 0.0333(15) 0.0069(17) -0.0021(16) -0.0014(13)
    C5 0.0385(18) 0.0316(18) 0.0251(14) -0.0029(16) 0.0012(14) 0.0012(13)
_geom_special_details
;
All e.s.d.'s (except the e.s.d. in the dihedral angle between two l.s. planes)
are estimated using the full covariance matrix. The cell e.s.d.'s are taken
into account individually in the estimation of e.s.d.'s in distances, angles
and torsion angles; correlations between e.s.d.'s in cell parameters are only
used when they are defined by crystal symmetry. An approximate (isotropic)
treatment of cell e.s.d.'s is used for estimating e.s.d.'s involving l.s.
planes.
;
loop_
    _geom_bond_atom_site_label_1
    _geom_bond_atom_site_label_2
    _geom_bond_site_symmetry_2
    _geom_bond_distance
    _geom_bond_publ_flag
    Pd1 Cl1 . 2.2897(10) ?
    Pd1 Cl2 . 2.2943(9) ?
    Pd1 N1 . 2.018(3) ?
    Pd1 N2 . 2.044(3) ?
    S1 C4 . 1.723(3) ?
    S1 C5 . 1.742(3) ?
    O1 N1 . 1.380(3) ?
    O1 C1 . 1.423(4) ?
    N1 C2 . 1.282(4) ?
    N2 C3 . 1.397(4) ?
    N2 C5 . 1.318(4) ?
    N3 H3A . 0.8600 ?
    N3 H3B . 0.8600 ?
    N3 C5 . 1.313(4) ?
    C1 H1A . 0.9600 ?
    C1 H1B . 0.9600 ?
    C1 H1C . 0.9600 ?
    C2 H2 . 0.9300 ?
    C2 C3 . 1.441(4) ?
    C3 C4 . 1.332(5) ?
    C4 H4 . 0.9300 ?
loop_
    _geom_angle_atom_site_label_1
    _geom_angle_atom_site_label_2
    _geom_angle_atom_site_label_3
    _geom_angle_site_symmetry_1
    _geom_angle_site_symmetry_3
    _geom_angle
    _geom_angle_publ_flag
    Cl1 Pd1 Cl2 . . 88.54(4) ?
    N1 Pd1 Cl1 . . 94.96(8) ?
    N1 Pd1 Cl2 . . 176.43(8) ?
    N1 Pd1 N2 . . 79.34(10) ?
    N2 Pd1 Cl1 . . 173.65(8) ?
    N2 Pd1 Cl2 . . 97.20(8) ?
    C4 S1 C5 . . 90.16(16) ?
    N1 O1 C1 . . 114.6(2) ?
    O1 N1 Pd1 . . 121.1(2) ?
    C2 N1 Pd1 . . 117.8(2) ?
    C2 N1 O1 . . 121.0(3) ?
    C3 N2 Pd1 . . 112.1(2) ?
    C5 N2 Pd1 . . 137.0(2) ?
    C5 N2 C3 . . 110.9(3) ?
    H3A N3 H3B . . 120.0 ?
    C5 N3 H3A . . 120.0 ?
    C5 N3 H3B . . 120.0 ?
    O1 C1 H1A . . 109.5 ?
    O1 C1 H1B . . 109.5 ?
    O1 C1 H1C . . 109.5 ?
    H1A C1 H1B . . 109.5 ?
    H1A C1 H1C . . 109.5 ?
    H1B C1 H1C . . 109.5 ?
    N1 C2 H2 . . 122.4 ?
    N1 C2 C3 . . 115.2(3) ?
    C3 C2 H2 . . 122.4 ?
    N2 C3 C2 . . 115.6(3) ?
    C4 C3 N2 . . 116.1(3) ?
    C4 C3 C2 . . 128.3(3) ?
    S1 C4 H4 . . 125.0 ?
    C3 C4 S1 . . 110.0(3) ?
    C3 C4 H4 . . 125.0 ?
    N2 C5 S1 . . 112.9(2) ?
    N3 C5 S1 . . 121.7(2) ?
    N3 C5 N2 . . 125.4(3) ?
loop_
    _geom_torsion_atom_site_label_1
    _geom_torsion_atom_site_label_2
    _geom_torsion_atom_site_label_3
    _geom_torsion_atom_site_label_4
    _geom_torsion_site_symmetry_1
    _geom_torsion_site_symmetry_2
    _geom_torsion_site_symmetry_3
    _geom_torsion_site_symmetry_4
    _geom_torsion
    _geom_torsion_publ_flag
    Pd1 N1 C2 C3 . . . . 0.1(4) ?
    Pd1 N2 C3 C2 . . . . -1.4(4) ?
    Pd1 N2 C3 C4 . . . . -179.5(3) ?
    Pd1 N2 C5 S1 . . . . 179.58(19) ?
    Pd1 N2 C5 N3 . . . . -1.1(6) ?
    Cl1 Pd1 N1 O1 . . . . -7.0(2) ?
    Cl1 Pd1 N1 C2 . . . . 176.4(3) ?
    Cl1 Pd1 N2 C3 . . . . -25.3(9) ?
    Cl1 Pd1 N2 C5 . . . . 155.6(5) ?
    Cl2 Pd1 N1 O1 . . . . 161.6(12) ?
    Cl2 Pd1 N1 C2 . . . . -14.9(15) ?
    Cl2 Pd1 N2 C3 . . . . -179.7(2) ?
    Cl2 Pd1 N2 C5 . . . . 1.2(3) ?
    O1 N1 C2 C3 . . . . -176.4(3) ?
    N1 Pd1 N2 C3 . . . . 1.1(2) ?
    N1 Pd1 N2 C5 . . . . -178.0(4) ?
    N1 C2 C3 N2 . . . . 0.9(5) ?
    N1 C2 C3 C4 . . . . 178.7(4) ?
    N2 Pd1 N1 O1 . . . . 175.8(3) ?
    N2 Pd1 N1 C2 . . . . -0.7(3) ?
    N2 C3 C4 S1 . . . . -0.2(4) ?
    C1 O1 N1 Pd1 . . . . -156.2(2) ?
    C1 O1 N1 C2 . . . . 20.2(4) ?
    C2 C3 C4 S1 . . . . -178.0(3) ?
    C3 N2 C5 S1 . . . . 0.5(4) ?
    C3 N2 C5 N3 . . . . 179.8(3) ?
    C4 S1 C5 N2 . . . . -0.5(3) ?
    C4 S1 C5 N3 . . . . -179.8(3) ?
    C5 S1 C4 C3 . . . . 0.4(3) ?
    C5 N2 C3 C2 . . . . 177.9(3) ?
    C5 N2 C3 C4 . . . . -0.2(4) ?
loop_
    _geom_hbond_atom_site_label_D
    _geom_hbond_atom_site_label_H
    _geom_hbond_atom_site_label_A
    _geom_hbond_site_symmetry_A
    _geom_hbond_distance_DH
    _geom_hbond_distance_HA
    _geom_hbond_distance_DA
    _geom_hbond_angle_DHA
    N3 H3A Cl2 . 0.86 2.34 3.124(3) 151.4
    N3 H3B Cl1 2_574 0.86 2.48 3.280(3) 155.9
    N3 H3B O1 2_574 0.86 2.45 3.015(3) 124.0
_iucr_refine_instructions_details
;
TITL peh21 in P2(1)2(1)2(1)
CELL 0.71073 4.347 13.583 16.411 90 90 90
ZERR 4 0.003 0.002 0.003 0 0 0
LATT -1
SYMM 0.5-X,-Y,0.5+Z
SYMM -X,0.5+Y,0.5-Z
SYMM 0.5+X,0.5-Y,-Z
SFAC C H Cl N O Pd S
UNIT 20 28 8 12 4 4 4
EQIV $1 0.5-X,2-Y,-0.5+Z
L.S. 32
PLAN  20
TEMP 21
HTAB N3 Cl2
HTAB N3 Cl1_$1
HTAB N3 O1_$1
BOND $h
conf
MORE -1
fmap 2
acta 52
TWIN -1 0 0 0 -1 0 0 0 -1 2
OMIT 0 55
WGHT    0.022500    0.180700
BASF   0.39103
FVAR       5.36616
PD1   6    0.154971    0.986930    0.742144    11.00000    0.03240    0.02459 =
         0.02555    0.00015   -0.00195   -0.00010
CL1   3   -0.123811    1.048458    0.849011    11.00000    0.04502    0.04119 =
         0.03274   -0.00549    0.00212    0.00587
CL2   3   -0.019183    1.115585    0.664179    11.00000    0.05114    0.03265 =
         0.03945    0.00621   -0.00214    0.00920
S1    7    0.696774    0.840200    0.534137    11.00000    0.05065    0.03896 =
         0.02859   -0.00276    0.00418    0.00366
O1    5    0.279375    0.862905    0.887925    11.00000    0.04563    0.04441 =
         0.02371    0.00591    0.00256    0.00958
N1    4    0.327095    0.871851    0.805143    11.00000    0.03726    0.03042 =
         0.02397    0.00483   -0.00131   -0.00146
N2    4    0.399580    0.917122    0.652871    11.00000    0.03610    0.02389 =
         0.02730    0.00119   -0.00249   -0.00068
N3    4    0.363567    1.005847    0.531129    11.00000    0.07676    0.04243 =
         0.02758    0.00538    0.00873    0.01360
AFIX  93
H3A   2    0.246604    1.049796    0.552649    11.00000   -1.20000
H3B   2    0.415278    1.010390    0.480687    11.00000   -1.20000
AFIX   0
C1    1    0.502421    0.804650    0.929255    11.00000    0.04531    0.04524 =
         0.02603    0.00528   -0.00072    0.00554
AFIX 137
H1A   2    0.479828    0.813222    0.987011    11.00000   -1.50000
H1B   2    0.704953    0.824866    0.913009    11.00000   -1.50000
H1C   2    0.472908    0.736573    0.915617    11.00000   -1.50000
AFIX   0
C2    1    0.495355    0.809975    0.766503    11.00000    0.04094    0.02728 =
         0.03030    0.00242   -0.00177    0.00483
AFIX  43
H2    2    0.581882    0.755205    0.791625    11.00000   -1.20000
AFIX   0
C3    1    0.540798    0.831386    0.681333    11.00000    0.03880    0.02766 =
         0.02818   -0.00005   -0.00318   -0.00135
C4    1    0.707448    0.781505    0.627152    11.00000    0.04504    0.03425 =
         0.03328   -0.00138   -0.00212    0.00691
AFIX  43
H4    2    0.813844    0.723553    0.637945    11.00000   -1.20000
AFIX   0
C5    1    0.463196    0.931808    0.575287    11.00000    0.03853    0.03156 =
         0.02507    0.00123    0.00119   -0.00292
HKLF 4
REM  peh21 in P2(1)2(1)2(1)
REM R1 =  0.0219 for   2028 Fo > 4sig(Fo)  and  0.0238 for all   2106 data
REM    120 parameters refined using      0 restraints
END
;
