# Supplementary material for: Crystal structure of di­chlorido­{4-[(E)-(meth­oxy­imino-κN)meth­yl]-1,3-thia­zol-2-amine-κN 3}palladium(II)
Source: Acta Crystallogr E Crystallogr Commun. 2015 Jan 1;71(Pt 1):m10–1. doi: 10.1107/S2056989014026619 (PMC4331851; doi:10.1107/S2056989014026619)
Supplement: Supplementary file 2 [file e-71-00m10-Isup2.hkl]

# 
# h,k,l, Fc-squared, Fo-squared, sigma(Fo-squared) and status flag 
# 
data_I
_shelx_title ' peh21 in P2(1)2(1)2(1)' 
_shelx_refln_list_code          4 
_shelx_F_calc_maximum      178.85 
_exptl_crystal_F_000       648.00 
_reflns_d_resolution_high  0.7696 
 
loop_ 
 _symmetry_equiv_pos_as_xyz 
 'x, y, z' 
 '-x+1/2, -y, z+1/2' 
 '-x, y+1/2, -z+1/2' 
 'x+1/2, -y+1/2, -z' 
 
_cell_length_a     4.3470 
_cell_length_b    13.5830 
_cell_length_c    16.4110 
_cell_angle_alpha  90.000 
_cell_angle_beta   90.000 
_cell_angle_gamma  90.000 
 
_shelx_F_squared_multiplier     1.000 
 
loop_ 
 _refln_index_h 
 _refln_index_k 
 _refln_index_l 
 _refln_F_squared_calc 
 _refln_F_squared_meas 
 _refln_F_squared_sigma 
 _refln_observed_status 
   2   0   0      592.32      556.02     19.32 o 
   4   0   0      991.42      961.20     36.43 o 
   1   1   0    14855.12    15402.72     74.97 o 
   2   1   0     1029.97     1015.48     17.05 o 
   3   1   0       70.47       60.76      6.91 o 
   4   1   0       44.92       47.87      8.55 o 
   0   2   0    31987.51    34727.38     94.36 o 
   1   2   0    24377.11    26330.37    183.85 o 
   2   2   0     1049.16     1036.55     14.66 o 
   3   2   0       56.44       63.71      7.56 o 
   4   2   0     3797.76     3939.13     80.68 o 
   1   3   0    19639.49    20825.60     99.42 o 
   2   3   0     1100.38      998.70     11.50 o 
   3   3   0      154.64      142.20      9.52 o 
   4   3   0        6.88        0.00     11.94 o 
   5   3   0      664.57      683.66     40.45 o 
   0   4   0     3775.06     3497.57     43.50 o 
   1   4   0      286.36      273.03      7.87 o 
   2   4   0     1905.65     1974.93     18.65 o 
   3   4   0      401.50      401.75     11.09 o 
   4   4   0     2960.23     3016.62     77.16 o 
   5   4   0      342.08      335.32     30.76 o 
   1   5   0     4247.62     4251.77     82.70 o 
   2   5   0     2671.78     2679.95     22.55 o 
   3   5   0      542.86      494.96     25.91 o 
   4   5   0      268.45      276.03     26.47 o 
   5   5   0      704.19      788.48     46.19 o 
   0   6   0    20188.30    20098.28    127.07 o 
   1   6   0      827.21      770.52     16.48 o 
   2   6   0     3372.73     3430.72     70.49 o 
   3   6   0      484.44      478.31     15.18 o 
   4   6   0      499.92      518.97     36.47 o 
   5   6   0      140.22      123.40     22.15 o 
   1   7   0     8186.95     8069.53     45.99 o 
   2   7   0     6562.75     6603.97    103.47 o 
   3   7   0      112.27       90.35     17.93 o 
   4   7   0      784.11      805.04     46.34 o 
   5   7   0      878.92      988.24     55.11 o 
   0   8   0     6305.84     6181.24     83.11 o 
   1   8   0     1221.21     1262.58     26.57 o 
   2   8   0      982.80      928.33     41.78 o 
   3   8   0      164.64      197.16     22.61 o 
   4   8   0      230.44      210.70     26.87 o 
   5   8   0        0.70        0.88     15.09 o 
   1   9   0     8278.85     8284.25     71.41 o 
   2   9   0     3470.45     3531.91     44.27 o 
   3   9   0      129.10      108.76     21.15 o 
   4   9   0      229.38      233.09     28.97 o 
   0  10   0     1631.63     1713.04     50.16 o 
   1  10   0     1121.14     1157.32     29.17 o 
   2  10   0      109.52      104.11      9.87 o 
   3  10   0     1399.88     1576.72     64.49 o 
   4  10   0       71.33       62.24     19.76 o 
   1  11   0     2069.11     2106.54     41.17 o 
   2  11   0     1440.22     1425.94     48.59 o 
   3  11   0      264.34      264.38     30.88 o 
   4  11   0       59.83       37.53     17.94 o 
   0  12   0      616.54      649.55     35.61 o 
   1  12   0      660.96      720.03     41.60 o 
   2  12   0      407.39      455.04     36.37 o 
   3  12   0     2814.60     3096.35     95.83 o 
   4  12   0      201.68      271.10     35.76 o 
   1  13   0      502.57      511.54     23.25 o 
   2  13   0     1815.61     1928.02     72.47 o 
   3  13   0      359.20      342.38     35.95 o 
   0  14   0      296.21      318.37     29.49 o 
   1  14   0     1843.44     1986.89     45.95 o 
   2  14   0      422.44      391.77     35.78 o 
   3  14   0      530.05      583.48     47.09 o 
   1  15   0      976.80     1014.48     34.70 o 
   2  15   0      673.31      734.42     49.67 o 
   0  16   0      291.16      379.09     34.24 o 
   1  16   0     1177.23     1189.40     59.79 o 
   2  16   0      132.00       97.13     22.73 o 
   1  17   0       12.94       25.34     17.20 o 
   1   0   1     5990.27     6090.89     58.63 o 
   2   0   1     1012.97     1017.57     15.75 o 
   3   0   1     5123.54     5059.93     49.86 o 
   4   0   1      621.30      625.10     25.31 o 
  -4   1   1     1755.81     1731.63     34.83 o 
  -3   1   1      575.38      544.73     17.18 o 
  -2   1   1     4439.20     4211.63     31.26 o 
  -1   1   1     2058.87     2186.12     34.72 o 
   1   1   1     2069.79     2170.47     24.12 o 
   2   1   1     4382.30     4129.02     35.04 o 
   3   1   1      573.88      573.75     17.05 o 
   4   1   1     1763.58     1696.90     33.54 o 
  -4   2   1       25.91       25.05     11.00 o 
  -3   2   1     7221.69     7047.97     49.41 o 
  -2   2   1     1527.06     1518.44     14.63 o 
  -1   2   1    22960.86    23914.02     73.64 o 
   0   2   1     4478.73     4668.58     24.64 o 
   1   2   1    23058.00    24184.24    114.74 o 
   2   2   1     1541.83     1536.37     30.61 o 
   3   2   1     7263.00     7089.56     55.91 o 
   4   2   1       25.38        0.00     11.13 o 
  -4   3   1     1414.35     1366.68     49.15 o 
  -3   3   1      833.53      799.84     16.94 o 
  -2   3   1     7193.94     6930.12     49.43 o 
  -1   3   1    10315.10    10934.26     78.66 o 
   0   3   1      399.12      415.83     15.83 o 
   1   3   1    10344.16    10839.91    110.99 o 
   2   3   1     7238.82     6908.03     32.07 o 
   3   3   1      832.77      824.68     18.92 o 
   4   3   1     1420.20     1360.68     50.84 o 
   5   3   1       97.27       81.38     17.63 o 
  -5   4   1       31.15       20.09     12.22 o 
  -4   4   1      285.96      273.13     24.66 o 
  -3   4   1     9929.44     9888.27     80.32 o 
  -2   4   1      482.79      465.03     13.24 o 
  -1   4   1     4483.88     4548.45     29.99 o 
   0   4   1     1500.14     1683.08     29.44 o 
   1   4   1     4450.11     4623.35    100.00 o 
   2   4   1      488.69      492.71     16.27 o 
   3   4   1     9922.40     9870.08    126.61 o 
   4   4   1      283.61      269.43     24.86 o 
   5   4   1       30.60       11.30     13.32 o 
  -5   5   1      246.96      243.39     28.27 o 
  -4   5   1      777.95      826.50     43.42 o 
  -3   5   1      734.48      740.15     32.97 o 
  -2   5   1    12200.49    11702.25    178.55 o 
  -1   5   1     2798.08     2833.24     28.09 o 
   0   5   1     1111.08     1167.08     27.86 o 
   1   5   1     2806.56     2807.56     51.54 o 
   2   5   1    12214.11    12206.65     46.76 o 
   3   5   1      727.85      775.60     38.51 o 
   4   5   1      779.46      764.12     41.67 o 
   5   5   1      244.92      238.71     27.40 o 
  -5   6   1        2.30        0.00     13.53 o 
  -4   6   1       60.27       36.10     13.32 o 
  -3   6   1     4323.41     4523.47     62.37 o 
  -2   6   1      825.59      803.92     20.43 o 
  -1   6   1     1196.53     1138.88     13.74 o 
   0   6   1     3403.17     3414.75     37.43 o 
   1   6   1     1192.58     1095.15     21.61 o 
   2   6   1      817.04      843.88     36.24 o 
   3   6   1     4308.25     4277.93     90.05 o 
   4   6   1       63.02       73.81     17.56 o 
   5   6   1        2.05        0.00     15.44 o 
  -5   7   1      519.70      535.00     41.05 o 
  -4   7   1      291.14      282.14     28.63 o 
  -3   7   1       71.58       72.58      7.68 o 
  -2   7   1     6046.50     5887.49     34.02 o 
  -1   7   1     2110.47     2043.95     26.22 o 
   0   7   1     2631.86     2650.88     35.85 o 
   1   7   1     2100.84     2098.24     40.64 o 
   2   7   1     6035.11     5816.58    141.25 o 
   3   7   1       70.89       72.91     18.56 o 
   4   7   1      291.51      311.13     30.72 o 
   5   7   1      518.68      556.92     42.67 o 
  -5   8   1      106.64       95.93     23.33 o 
  -4   8   1       66.41       48.59     16.15 o 
  -3   8   1      238.25      202.36     23.88 o 
  -2   8   1      250.36      254.24     10.99 o 
  -1   8   1     5658.21     5824.11     92.03 o 
   0   8   1     3798.99     3819.73     46.19 o 
   1   8   1     5686.63     5860.49    165.96 o 
   2   8   1      253.04      257.87     11.77 o 
   3   8   1      234.32      228.53     25.51 o 
   4   8   1       67.03       93.84     21.31 o 
   5   8   1      106.70       94.52     23.46 o 
  -4   9   1      512.03      513.41     40.13 o 
  -3   9   1       29.19       19.12     13.00 o 
  -2   9   1     2913.77     3063.31     38.65 o 
  -1   9   1     4553.40     4564.57     52.60 o 
   0   9   1        5.78       21.00      8.94 o 
   1   9   1     4530.71     4457.71     56.68 o 
   2   9   1     2915.40     2959.99     37.67 o 
   3   9   1       30.35       45.99     15.65 o 
   4   9   1      511.55      487.24     40.25 o 
  -4  10   1      676.43      645.80     45.59 o 
  -3  10   1      666.21      665.01     42.68 o 
  -2  10   1     2558.77     2527.46     38.09 o 
  -1  10   1      596.82      585.91     21.00 o 
   0  10   1     1224.35     1204.23     29.94 o 
   1  10   1      602.51      598.90     21.56 o 
   2  10   1     2566.79     2513.45     41.74 o 
   3  10   1      663.90      659.33     42.82 o 
   4  10   1      673.61      712.11     49.65 o 
  -4  11   1      316.51      317.28     36.21 o 
  -3  11   1       81.70       64.73     20.37 o 
  -2  11   1     2134.55     2210.83     71.45 o 
  -1  11   1     2433.29     2481.50     43.83 o 
   0  11   1     1732.37     1782.85     38.49 o 
   1  11   1     2436.05     2369.97     43.87 o 
   2  11   1     2124.79     2157.22     40.40 o 
   3  11   1       81.04       74.35     20.72 o 
   4  11   1      318.16      352.40     38.86 o 
  -4  12   1      535.85      623.89     48.57 o 
  -3  12   1      778.59      819.12     51.10 o 
  -2  12   1      251.02      253.92     27.94 o 
  -1  12   1      304.39      270.86     17.10 o 
   0  12   1     2339.33     2305.83     45.81 o 
   1  12   1      297.11      260.39     16.84 o 
   2  12   1      255.77      245.77     28.31 o 
   3  12   1      774.52      743.59     48.72 o 
   4  12   1      536.44      603.22     48.11 o 
  -3  13   1       25.22       37.66     20.80 o 
  -2  13   1     1025.73     1037.69     54.42 o 
  -1  13   1     1287.42     1262.90     43.89 o 
   0  13   1       22.64       20.49      9.39 o 
   1  13   1     1310.48     1333.34     43.29 o 
   2  13   1     1022.34     1014.95     54.31 o 
   3  13   1       25.63       31.04     19.88 o 
  -3  14   1      172.26      176.76     28.92 o 
  -2  14   1       74.40       68.68     19.21 o 
  -1  14   1        9.25       25.53      9.53 o 
   0  14   1     4283.83     4474.78     69.61 o 
   1  14   1       10.03        7.35     11.30 o 
   2  14   1       75.86       44.03     18.47 o 
   3  14   1      174.47      150.62     27.00 o 
  -2  15   1       72.39       40.31     18.50 o 
  -1  15   1      717.12      740.86     29.86 o 
   0  15   1      173.91      181.88     17.15 o 
   1  15   1      714.18      749.61     44.98 o 
   2  15   1       72.61       58.56     19.68 o 
  -2  16   1       71.81       43.83     18.81 o 
  -1  16   1      116.53      130.87     23.57 o 
   0  16   1     3400.10     3514.85     79.10 o 
   1  16   1      115.85      122.36     14.86 o 
   2  16   1       73.20       97.27     25.39 o 
  -1  17   1      951.51      953.67     56.58 o 
   0  17   1      146.20      186.15     18.99 o 
   1  17   1      951.54      991.75     57.78 o 
   1   0   2      128.19      147.05      5.35 o 
   2   0   2        0.71        5.53      3.42 o 
   3   0   2     1228.06     1224.45     21.43 o 
   4   0   2     1738.95     1800.89     35.30 o 
  -4   1   2      340.58      307.01     15.51 o 
  -3   1   2      154.62      154.78      8.97 o 
  -2   1   2     1047.70     1032.94     16.51 o 
  -1   1   2    16402.13    16775.12     61.93 o 
   1   1   2    16362.03    16893.54     81.83 o 
   2   1   2     1042.81     1046.77     15.39 o 
   3   1   2      150.32      155.48      9.66 o 
   4   1   2      342.57      301.41     24.00 o 
  -4   2   2     1815.00     1860.63     37.34 o 
  -3   2   2     1040.36     1017.45     19.89 o 
  -2   2   2     2979.28     2965.42     27.49 o 
  -1   2   2     7145.52     7661.65    130.18 o 
   0   2   2    26216.40    27272.97    191.28 o 
   1   2   2     7166.81     7643.06    101.69 o 
   2   2   2     2982.35     2904.04     31.24 o 
   3   2   2     1036.86     1003.59     20.49 o 
   4   2   2     1802.38     1885.54     58.74 o 
   5   2   2       57.80       79.43     16.92 o 
  -4   3   2        6.68        6.10      6.75 o 
  -3   3   2     2024.76     2007.12     27.91 o 
  -2   3   2     1071.67     1062.23     17.57 o 
  -1   3   2     3758.16     3652.91     50.83 o 
   0   3   2      642.06      739.96     10.73 o 
   1   3   2     3686.90     3624.12     34.23 o 
   2   3   2     1081.19     1108.62     35.82 o 
   3   3   2     2011.14     2044.49     26.55 o 
   4   3   2        6.85        0.40     12.75 o 
   5   3   2      749.42      825.78     45.61 o 
  -5   4   2        5.92        0.00     13.83 o 
  -4   4   2     1315.24     1369.64     33.48 o 
  -3   4   2       15.16       18.97      5.30 o 
  -2   4   2     5975.77     5934.67     81.84 o 
  -1   4   2     3026.45     3095.18     44.91 o 
   0   4   2    12227.27    11897.23     78.55 o 
   1   4   2     3037.55     3139.41     44.31 o 
   2   4   2     5935.01     6090.94     67.60 o 
   3   4   2       13.98       13.86     13.01 o 
   4   4   2     1314.68     1337.44     53.49 o 
   5   4   2        6.00        0.00     12.73 o 
  -5   5   2      659.33      690.62     41.93 o 
  -4   5   2      752.07      782.76     41.10 o 
  -3   5   2      165.81      161.01     11.43 o 
  -2   5   2     5950.51     5929.22     87.29 o 
  -1   5   2     8981.68     8754.90     47.20 o 
   0   5   2      287.80      274.20     14.14 o 
   1   5   2     9017.27     8788.50     61.08 o 
   2   5   2     5987.62     5824.64     33.10 o 
   3   5   2      165.90      170.90     20.74 o 
   4   5   2      751.93      703.21     40.60 o 
   5   5   2      662.15      697.16     45.91 o 
  -5   6   2       42.28       53.63     15.89 o 
  -4   6   2      710.82      730.15     41.47 o 
  -3   6   2      410.07      417.10     17.32 o 
  -2   6   2     1067.09     1062.39     40.09 o 
  -1   6   2     1773.56     1751.29     50.15 o 
   0   6   2     4086.22     3848.84     54.60 o 
   1   6   2     1756.94     1719.14     29.07 o 
   2   6   2     1046.28     1022.33     23.52 o 
   3   6   2      414.12      479.78     33.42 o 
   4   6   2      710.09      670.71     42.23 o 
   5   6   2       42.10        0.00     16.91 o 
  -5   7   2      646.07      772.07     48.75 o 
  -4   7   2      188.69      176.49     22.82 o 
  -3   7   2       55.19       48.50     17.66 o 
  -2   7   2     1876.17     1754.43     38.11 o 
  -1   7   2    10041.46     9017.64    464.36 o 
   0   7   2      146.06       94.21     11.30 o 
   1   7   2    10084.08     9890.49     72.46 o 
   2   7   2     1857.61     1826.38     32.12 o 
   3   7   2       57.18       58.17     19.05 o 
   4   7   2      187.76      154.56     22.21 o 
   5   7   2      648.11      674.89     48.73 o 
  -5   8   2       56.90       53.61     18.38 o 
  -4   8   2      336.41      358.35     32.28 o 
  -3   8   2     1961.04     1963.38     37.61 o 
  -2   8   2      365.15      373.53     13.75 o 
  -1   8   2     1867.46     1788.28     40.62 o 
   0   8   2     7359.91     6985.02     62.33 o 
   1   8   2     1844.07     1804.42    107.00 o 
   2   8   2      365.65      387.21     29.17 o 
   3   8   2     1967.39     2062.96     69.95 o 
   4   8   2      336.83      308.50     31.70 o 
   5   8   2       57.10       80.67     22.65 o 
  -4   9   2      235.11      235.79     28.33 o 
  -3   9   2      569.65      605.18     39.34 o 
  -2   9   2     1809.00     1775.79     32.33 o 
  -1   9   2     1544.48     1491.23     30.08 o 
   0   9   2     1404.84     1350.46     41.38 o 
   1   9   2     1558.29     1471.89     48.22 o 
   2   9   2     1801.53     1900.87     34.09 o 
   3   9   2      566.52      592.49     39.99 o 
   4   9   2      233.52      198.61     27.36 o 
  -4  10   2      111.01      141.26     25.17 o 
  -3  10   2     1141.30     1174.28     55.33 o 
  -2  10   2      606.97      627.29     39.14 o 
  -1  10   2      364.19      395.18     17.52 o 
   0  10   2     4530.66     4465.98     64.12 o 
   1  10   2      365.73      371.28     37.16 o 
   2  10   2      613.32      591.03     19.94 o 
   3  10   2     1152.70     1205.11     57.25 o 
   4  10   2      110.74       92.89     22.67 o 
  -4  11   2      708.91      779.65     51.80 o 
  -3  11   2      221.49      236.20     28.84 o 
  -2  11   2     2305.19     2385.64     75.66 o 
  -1  11   2     1229.96     1278.04     31.63 o 
   0  11   2     1082.72     1059.63     29.94 o 
   1  11   2     1234.73     1321.49     26.10 o 
   2  11   2     2311.46     2285.84     73.56 o 
   3  11   2      220.61      241.53     30.12 o 
   4  11   2      704.13      785.63     52.70 o 
  -4  12   2      203.73      178.11     29.23 o 
  -3  12   2     1406.01     1436.89     65.60 o 
  -2  12   2      148.14      120.31     22.98 o 
  -1  12   2      351.92      366.80     42.74 o 
   0  12   2       81.56       91.60     11.89 o 
   1  12   2      355.00      375.43     16.95 o 
   2  12   2      151.29      153.15     18.47 o 
   3  12   2     1408.00     1497.76     68.27 o 
   4  12   2      207.40      185.48     31.08 o 
  -3  13   2       18.00       13.42     15.41 o 
  -2  13   2     1303.79     1356.08     61.28 o 
  -1  13   2     1093.52     1079.21     32.44 o 
   0  13   2      296.91      298.19     32.93 o 
   1  13   2     1085.75     1056.93     32.97 o 
   2  13   2     1309.70     1313.72     60.78 o 
   3  13   2       18.67       66.82     22.84 o 
  -3  14   2     1334.07     1359.39     68.47 o 
  -2  14   2      263.99      282.25     31.57 o 
  -1  14   2     1192.53     1194.80     35.72 o 
   0  14   2       61.79       72.32     12.23 o 
   1  14   2     1187.03     1183.83     36.46 o 
   2  14   2      263.46      274.03     31.32 o 
   3  14   2     1324.37     1528.71     73.35 o 
  -2  15   2      686.47      700.88     49.00 o 
  -1  15   2       45.65       56.04     20.29 o 
   0  15   2       61.29       70.01     12.94 o 
   1  15   2       44.90       52.08     12.15 o 
   2  15   2      684.48      821.97     52.70 o 
  -2  16   2       43.55       91.66     24.79 o 
  -1  16   2      709.64      709.07     47.51 o 
   0  16   2      469.14      514.10     27.49 o 
   1  16   2      711.96      697.49     30.40 o 
   2  16   2       43.13       52.17     21.33 o 
  -1  17   2        7.42       20.43     17.73 o 
   0  17   2       30.81       36.52     11.94 o 
   1  17   2        7.80        1.68     15.15 o 
   1   0   3    11196.81    11442.70     49.53 o 
   2   0   3     1783.03     1732.46     23.50 o 
   3   0   3     7502.83     7401.30     80.22 o 
   4   0   3       68.31       78.31     15.29 o 
  -4   1   3     1006.29      989.73     27.13 o 
  -3   1   3       61.80       65.12      6.63 o 
  -2   1   3    14284.14    13886.82     83.50 o 
  -1   1   3     1437.06     1466.07     31.27 o 
   0   1   3     1567.34     1704.54     12.98 o 
   1   1   3     1439.78     1486.81     18.53 o 
   2   1   3    14314.88    13966.78     69.48 o 
   3   1   3       62.03       64.92      6.07 o 
   4   1   3     1016.46     1003.93     42.98 o 
  -4   2   3      334.91      331.78     24.37 o 
  -3   2   3     4158.29     4048.33     40.60 o 
  -2   2   3     2318.59     2329.12     40.84 o 
  -1   2   3     6722.54     6717.81     67.83 o 
   0   2   3      426.63      490.41      5.96 o 
   1   2   3     6739.98     6676.24     40.07 o 
   2   2   3     2307.23     2260.02     51.87 o 
   3   2   3     4162.09     4055.99     38.98 o 
   4   2   3      334.27      314.35     26.03 o 
   5   2   3       28.53       19.71     14.63 o 
  -4   3   3     2312.38     2319.59     35.58 o 
  -3   3   3       27.59       29.10      6.24 o 
  -2   3   3    14698.99    14331.20     67.28 o 
   0   3   3      140.35      159.89      8.07 o 
   1   3   3      696.05      711.68     10.72 o 
   2   3   3    14714.09    14404.38     85.29 o 
   3   3   3       27.44       22.31      3.41 o 
   4   3   3     2330.80     2364.11     69.62 o 
   5   3   3      129.42      137.26     21.23 o 
  -4   4   3      205.74      211.32     18.66 o 
  -3   4   3     3773.65     3723.86     40.12 o 
  -2   4   3     3142.95     3144.57     60.47 o 
  -1   4   3     5237.29     5106.14     34.54 o 
   0   4   3     5374.24     5650.78     61.42 o 
   1   4   3     5244.07     5157.00     40.53 o 
   2   4   3     3151.68     3208.58     74.23 o 
   3   4   3     3780.85     3710.03     79.78 o 
   4   4   3      204.93      183.65     23.42 o 
   5   4   3       63.15       26.54     14.09 o 
  -5   5   3      157.39      137.26     21.64 o 
  -4   5   3      910.94      921.62     43.99 o 
  -3   5   3      728.50      726.37     23.09 o 
  -2   5   3     6441.75     6437.84     91.62 o 
  -1   5   3      829.94      851.25     17.68 o 
   0   5   3    15171.97    15245.05    101.26 o 
   1   5   3      839.31      875.98     26.84 o 
   2   5   3     6398.13     6243.08    158.67 o 
   3   5   3      734.56      724.79     38.30 o 
   4   5   3      916.16      910.25     47.49 o 
   5   5   3      154.20       80.93     19.99 o 
  -5   6   3       41.19       21.43     14.98 o 
  -4   6   3      419.75      425.29     32.43 o 
  -3   6   3     5173.14     5172.39     61.32 o 
  -2   6   3      797.66      799.63     36.12 o 
  -1   6   3     2915.83     2681.55     43.00 o 
   0   6   3     4568.83     4564.85     60.65 o 
   1   6   3     2924.45     2724.25     43.92 o 
   2   6   3      793.76      777.70     22.13 o 
   3   6   3     5159.14     5446.02    104.44 o 
   4   6   3      413.16      401.26     33.84 o 
   5   6   3       41.35        0.00     15.65 o 
  -5   7   3      216.10      231.62     28.51 o 
  -4   7   3      668.82      665.03     42.07 o 
  -3   7   3      712.13      709.14     23.76 o 
  -2   7   3     4045.17     4217.61     83.08 o 
  -1   7   3     5279.23     5282.54     47.25 o 
   0   7   3     3867.04     3753.86     59.60 o 
   1   7   3     5243.35     5214.71     55.62 o 
   2   7   3     4079.36     4155.04     98.85 o 
   3   7   3      716.09      749.20     42.53 o 
   4   7   3      667.93      660.57     42.90 o 
   5   7   3      217.40      220.03     30.94 o 
  -4   8   3      675.10      745.22     45.48 o 
  -3   8   3     2723.85     2752.51     47.20 o 
  -2   8   3       31.13       28.84     11.76 o 
  -1   8   3     1636.49     1494.61     76.84 o 
   0   8   3     3323.97     3444.46     61.43 o 
   1   8   3     1636.51     1644.35     48.58 o 
   2   8   3       29.61       27.56      9.47 o 
   3   8   3     2700.93     2724.81     79.88 o 
   4   8   3      680.81      664.36     45.65 o 
  -4   9   3      668.76      655.47     45.83 o 
  -3   9   3      158.24      144.03     21.72 o 
  -2   9   3     2251.61     2296.43     67.92 o 
  -1   9   3     4353.21     4274.45     72.04 o 
   0   9   3      211.79      207.50     17.94 o 
   1   9   3     4314.62     4451.53    158.95 o 
   2   9   3     2258.48     2322.33     99.95 o 
   3   9   3      156.36      182.22     25.70 o 
   4   9   3      669.92      712.34     48.53 o 
  -4  10   3      604.90      641.54     45.79 o 
  -3  10   3     1176.09     1156.14     55.20 o 
  -2  10   3      325.98      392.30     31.81 o 
  -1  10   3     1083.65     1121.40     37.62 o 
   0  10   3     4764.47     4819.66     59.45 o 
   1  10   3     1099.73     1134.95     34.60 o 
   2  10   3      330.87      371.17     46.26 o 
   3  10   3     1182.93     1208.40     57.63 o 
   4  10   3      609.43      634.13     46.73 o 
  -4  11   3      221.79      191.23     29.49 o 
  -3  11   3      383.02      393.60     35.80 o 
  -2  11   3     2028.64     2059.09     69.51 o 
  -1  11   3     1670.53     1737.10     36.89 o 
   0  11   3       39.80       56.07     11.10 o 
   1  11   3     1671.35     1703.50     38.24 o 
   2  11   3     2009.66     2000.26     68.82 o 
   3  11   3      383.25      439.74     39.01 o 
   4  11   3      222.28      269.46     33.44 o 
  -4  12   3      227.63      254.21     34.14 o 
  -3  12   3      925.63      935.97     53.45 o 
  -2  12   3      546.83      526.53     38.74 o 
  -1  12   3      867.80      850.53     27.56 o 
   0  12   3     4642.44     4785.70     65.88 o 
   1  12   3      865.25      839.91     33.82 o 
   2  12   3      555.08      542.81     39.64 o 
   3  12   3      929.23      988.77     56.69 o 
   4  12   3      222.85      216.13     31.94 o 
  -3  13   3      420.05      472.81     41.00 o 
  -2  13   3      346.22      417.52     36.03 o 
  -1  13   3     2069.51     2148.03     45.23 o 
   0  13   3        9.92       14.09     10.17 o 
   1  13   3     2081.24     2163.94     47.92 o 
   2  13   3      349.07      323.90     21.37 o 
   3  13   3      422.68      427.43     40.06 o 
  -3  14   3      170.83      203.63     30.64 o 
  -2  14   3       86.17       83.54     22.03 o 
  -1  14   3     1045.62     1012.99     32.98 o 
   0  14   3     1335.01     1359.19     39.02 o 
   1  14   3     1042.72     1049.79     34.68 o 
   2  14   3       85.69      101.01     23.03 o 
   3  14   3      172.15      222.17     31.41 o 
  -2  15   3      312.19      342.66     35.85 o 
  -1  15   3     1538.42     1558.30     66.83 o 
   0  15   3      136.62      149.06     15.42 o 
   1  15   3     1532.40     1560.81     92.43 o 
   2  15   3      315.33      445.75     41.00 o 
  -2  16   3      286.75      309.83     35.74 o 
  -1  16   3       77.66       87.15     21.77 o 
   0  16   3     1121.18     1194.66     39.76 o 
   1  16   3       77.11       77.33     13.77 o 
   2  16   3      283.79      327.46     37.35 o 
  -1  17   3      636.03      607.16     45.83 o 
   0  17   3        6.08       19.77     12.07 o 
   1  17   3      629.64      630.95     46.32 o 
   0   0   4     6338.36     5830.69     41.42 o 
   1   0   4     2382.72     2440.86     34.35 o 
   2   0   4     2775.31     2618.46     28.00 o 
   3   0   4       58.46       61.16      6.49 o 
   4   0   4     1146.38     1122.94     45.68 o 
  -4   1   4      148.73      151.90     14.21 o 
  -3   1   4     2391.06     2308.69     46.79 o 
  -2   1   4      731.00      725.87     29.24 o 
  -1   1   4    15813.76    15973.68    170.29 o 
   0   1   4       22.31       44.94      5.34 o 
   1   1   4    15755.86    15824.96     64.18 o 
   2   1   4      727.40      730.72     13.74 o 
   3   1   4     2377.88     2308.53     28.83 o 
   4   1   4      150.58      150.60     20.06 o 
   5   1   4     1357.75     1453.78     59.30 o 
  -4   2   4      974.21     1026.75     24.20 o 
  -3   2   4      171.31      165.88      9.38 o 
  -2   2   4     2811.98     2921.94     82.66 o 
  -1   2   4     3322.31     3367.08     53.18 o 
   0   2   4    13308.34    13239.53    103.60 o 
   1   2   4     3303.57     3444.89     46.79 o 
   2   2   4     2812.11     2763.33     57.52 o 
   3   2   4      170.07      155.32      7.39 o 
   4   2   4      984.19     1035.49     46.19 o 
   5   2   4       96.63      136.94     22.53 o 
  -4   3   4      247.49      247.07     12.83 o 
  -3   3   4      556.47      528.61     16.21 o 
  -2   3   4     2860.68     2880.52     35.06 o 
   0   3   4      176.53      215.70      7.04 o 
   1   3   4    24750.71    25113.33    108.00 o 
   2   3   4     2869.16     2936.39     35.60 o 
   3   3   4      551.41      583.95     33.10 o 
   4   3   4      246.88      227.62     24.33 o 
   5   3   4     1254.91     1381.54     61.01 o 
  -4   4   4      730.72      764.86     21.43 o 
  -3   4   4     1204.34     1206.57     24.21 o 
  -2   4   4      214.28      217.46     17.34 o 
  -1   4   4     5614.37     5890.91     43.15 o 
   0   4   4    21944.92    21776.93     98.56 o 
   1   4   4     5593.48     5843.99     44.75 o 
   2   4   4      208.90      206.86     12.48 o 
   3   4   4     1197.86     1193.17     47.63 o 
   4   4   4      725.17      790.55     42.91 o 
   5   4   4       20.14       27.53     13.77 o 
  -4   5   4       56.06       55.06      9.14 o 
  -3   5   4      386.15      400.53     18.28 o 
  -2   5   4      214.68      191.18     17.47 o 
  -1   5   4    12475.33    12578.48     70.61 o 
   0   5   4       54.23       59.98      9.65 o 
   1   5   4    12507.91    12930.81    201.42 o 
   2   5   4      219.77      204.70     12.74 o 
   3   5   4      392.86      386.36     30.12 o 
   4   5   4       53.58       50.55     15.74 o 
   5   5   4      822.32      883.24     52.56 o 
  -5   6   4       25.35       42.51     14.92 o 
  -4   6   4      953.88      990.17     48.74 o 
  -3   6   4     2873.89     2807.93     47.67 o 
  -2   6   4      805.05      779.66     34.85 o 
  -1   6   4     1445.96     1421.45     27.51 o 
   0   6   4    25909.34    26431.69    150.94 o 
   1   6   4     1446.82     1477.59     32.23 o 
   2   6   4      794.01      749.90     29.68 o 
   3   6   4     2887.79     3003.58     78.75 o 
   4   6   4      955.24      943.02     50.77 o 
   5   6   4       24.69        7.07     15.88 o 
  -5   7   4      559.06      595.90     43.40 o 
  -4   7   4      319.88      282.07     28.71 o 
  -3   7   4      550.87      555.93     22.30 o 
  -2   7   4     1303.06     1309.10     47.32 o 
  -1   7   4     2785.08     2666.63     42.13 o 
   0   7   4      178.37      166.94     15.10 o 
   1   7   4     2812.93     2706.00     89.89 o 
   2   7   4     1285.33     1300.64     37.44 o 
   3   7   4      552.58      569.89     38.07 o 
   4   7   4      323.07      318.62     31.33 o 
   5   7   4      558.75      627.46     47.22 o 
  -4   8   4     1403.24     1472.80     62.51 o 
  -3   8   4     1070.19     1088.32     50.03 o 
  -2   8   4      783.96      825.90     40.58 o 
  -1   8   4      606.24      604.11     18.51 o 
   0   8   4     5697.72     5669.94     78.41 o 
   1   8   4      595.26      601.13     25.17 o 
   2   8   4      778.72      741.80     37.69 o 
   3   8   4     1074.04     1163.35     53.57 o 
   4   8   4     1409.51     1401.98     65.61 o 
  -4   9   4      401.19      452.08     37.67 o 
  -3   9   4      361.70      380.80     32.58 o 
  -2   9   4     1446.69     1475.15     55.06 o 
  -1   9   4     3735.51     3428.42    157.64 o 
   0   9   4     2836.71     2747.33     58.83 o 
   1   9   4     3741.33     3733.50    145.07 o 
   2   9   4     1442.41     1519.59     35.60 o 
   3   9   4      357.87      302.69     30.10 o 
   4   9   4      403.46      378.11     36.47 o 
  -4  10   4      662.94      749.56     49.65 o 
  -3  10   4     1289.67     1393.36     60.74 o 
  -2  10   4      433.63      388.85     31.43 o 
  -1  10   4     2057.95     2048.96     37.69 o 
   0  10   4     3466.46     3480.17     69.85 o 
   1  10   4     2042.61     2022.92     41.31 o 
   2  10   4      437.32      395.69     19.65 o 
   3  10   4     1289.15     1407.58     62.51 o 
   4  10   4      658.55      603.59     46.57 o 
  -4  11   4      287.49      307.25     34.29 o 
  -3  11   4      143.85      111.96     21.99 o 
  -2  11   4     1098.85     1203.18     53.82 o 
  -1  11   4      999.63      987.88     35.63 o 
   0  11   4      541.18      511.99     21.87 o 
   1  11   4      985.95      979.28     29.98 o 
   2  11   4     1097.36     1162.94     53.84 o 
   3  11   4      141.63      149.62     25.55 o 
   4  11   4      284.46      257.31     34.31 o 
  -4  12   4      138.36      139.69     26.96 o 
  -3  12   4      960.53      980.58     54.93 o 
  -2  12   4      486.14      492.70     37.16 o 
  -1  12   4      858.02      865.63     27.49 o 
   0  12   4     4051.24     3957.48     60.45 o 
   1  12   4      864.35      834.32     28.97 o 
   2  12   4      484.36      492.73     38.00 o 
   3  12   4      965.26     1083.42     60.04 o 
   4  12   4      138.26      100.06     21.82 o 
  -3  13   4       27.58       42.64     17.94 o 
  -2  13   4     2242.48     2234.00     78.86 o 
  -1  13   4       83.88       83.52     11.31 o 
   0  13   4      127.21      101.42     13.12 o 
   1  13   4       79.93      102.13     10.21 o 
   2  13   4     2248.33     2472.72     83.19 o 
   3  13   4       26.96       11.33     17.89 o 
  -3  14   4      625.50      640.57     48.35 o 
  -2  14   4       13.91        0.72     16.35 o 
  -1  14   4      299.65      290.20     30.90 o 
   0  14   4      577.36      566.78     25.86 o 
   1  14   4      299.58      281.84     19.13 o 
   2  14   4       13.98       26.25     17.62 o 
   3  14   4      624.20      717.96     52.56 o 
  -2  15   4     1923.48     2004.64     80.79 o 
  -1  15   4      234.31      295.39     33.14 o 
   0  15   4        1.12        7.04      9.29 o 
   1  15   4      234.69      233.99     19.21 o 
   2  15   4     1930.24     2204.07     85.37 o 
  -2  16   4       51.61      108.52     25.97 o 
  -1  16   4      243.33      228.65     29.75 o 
   0  16   4       56.22       48.57     10.49 o 
   1  16   4      238.66      222.09     19.01 o 
   2  16   4       51.68       83.98     25.06 o 
  -1  17   4      103.60      113.91     23.97 o 
   0  17   4       10.27        7.21     10.66 o 
   1  17   4      103.46       88.20     14.93 o 
   1   0   5      625.16      716.92     16.66 o 
   2   0   5     1000.87     1009.08     18.17 o 
   3   0   5     5336.27     5267.71     46.37 o 
   4   0   5      158.95      151.64     13.84 o 
  -4   1   5     1263.32     1280.54     27.08 o 
  -3   1   5       34.14       31.29      5.72 o 
  -2   1   5    19293.72    19005.63    210.60 o 
  -1   1   5     1723.45     1806.58     29.48 o 
   0   1   5       73.58       84.67      6.26 o 
   1   1   5     1711.35     1817.08     23.92 o 
   2   1   5    19278.69    18975.46    171.26 o 
   3   1   5       34.18       28.81      4.69 o 
   4   1   5     1260.78     1271.30     52.34 o 
   5   1   5        9.96       41.00     16.27 o 
  -4   2   5       89.18       82.27      8.50 o 
  -3   2   5     3292.75     3120.26     46.85 o 
  -2   2   5      531.43      517.24     14.13 o 
  -1   2   5     2784.69     2777.05     37.12 o 
   0   2   5    13076.85    13666.55     54.07 o 
   1   2   5     2795.75     2804.56     22.98 o 
   2   2   5      521.37      486.10      9.40 o 
   3   2   5     3280.13     3140.32     33.66 o 
   4   2   5       91.70      113.79     18.77 o 
   5   2   5      120.26      113.00     20.76 o 
  -4   3   5      534.46      510.66     18.13 o 
  -3   3   5      573.13      529.65     16.84 o 
  -2   3   5     7510.20     7362.04    202.03 o 
  -1   3   5      930.73      972.69     13.95 o 
   0   3   5       35.09       41.21      5.95 o 
   1   3   5      917.83     1002.32     11.73 o 
   2   3   5     7465.71     7333.19     99.34 o 
   3   3   5      579.81      560.50     23.92 o 
   4   3   5      536.43      493.37     35.23 o 
   5   3   5       48.72       82.88     20.57 o 
  -4   4   5      444.63      451.26     17.45 o 
  -3   4   5     2250.56     2244.59     34.05 o 
  -2   4   5       29.67       20.21      9.92 o 
  -1   4   5     5643.48     5572.29     32.78 o 
   0   4   5     2150.93     2160.86     28.15 o 
   1   4   5     5640.93     5607.46     58.69 o 
   2   4   5       30.20       26.72      5.87 o 
   3   4   5     2255.45     2387.63     68.41 o 
   4   4   5      440.74      446.71     34.59 o 
   5   4   5      226.76      223.02     28.84 o 
  -4   5   5     1288.05     1347.41     36.59 o 
  -3   5   5      777.27      747.74     25.09 o 
  -2   5   5     3501.90     3303.07     67.40 o 
  -1   5   5     2031.17     2091.51     31.99 o 
   0   5   5      282.11      284.28     11.43 o 
   1   5   5     2050.69     2095.62     29.39 o 
   2   5   5     3519.89     3219.62    122.06 o 
   3   5   5      786.58      780.57     41.81 o 
   4   5   5     1293.57     1281.83     57.65 o 
   5   5   5       32.15       57.19     18.90 o 
  -5   6   5       54.59       58.91     18.32 o 
  -4   6   5      984.61     1035.22     32.55 o 
  -3   6   5     1203.08     1238.89     32.66 o 
  -2   6   5      961.07      941.56     39.07 o 
  -1   6   5     2258.00     2253.91     35.98 o 
   0   6   5     3830.65     3754.55     58.89 o 
   1   6   5     2251.80     2218.46     51.06 o 
   2   6   5      956.58      934.87     36.73 o 
   3   6   5     1198.36     1259.03     53.00 o 
   4   6   5      983.49     1167.90     57.80 o 
   5   6   5       55.18       17.89     16.50 o 
  -5   7   5       41.36       40.38     15.83 o 
  -4   7   5     1033.81     1042.34     50.91 o 
  -3   7   5      157.36      144.35     13.39 o 
  -2   7   5     2593.78     2611.01     66.76 o 
  -1   7   5      278.54      280.84     15.15 o 
   0   7   5     1802.10     1870.84     44.65 o 
   1   7   5      280.69      307.94     35.79 o 
   2   7   5     2596.46     2619.56     46.68 o 
   3   7   5      155.34      144.88     21.26 o 
   4   7   5     1031.19     1024.39     55.36 o 
   5   7   5       40.47       27.84     18.97 o 
  -4   8   5      850.44      907.49     49.95 o 
  -3   8   5     2885.34     2950.89     80.80 o 
  -2   8   5     1774.40     1659.29     55.98 o 
  -1   8   5     1538.92     1382.53    102.20 o 
   0   8   5     6892.94     6783.62     88.80 o 
   1   8   5     1549.60     1557.86     39.61 o 
   2   8   5     1785.41     1746.34     54.28 o 
   3   8   5     2882.19     3012.48     54.13 o 
   4   8   5      851.97      873.68     54.18 o 
  -4   9   5       32.88       69.35     20.73 o 
  -3   9   5      272.24      265.67     27.66 o 
  -2   9   5      623.67      598.82     35.90 o 
  -1   9   5     1298.49     1303.31     28.67 o 
   0   9   5      277.33      256.46     20.33 o 
   1   9   5     1284.94     1287.15     33.15 o 
   2   9   5      613.88      634.61     48.01 o 
   3   9   5      271.45      280.74     30.33 o 
   4   9   5       32.18       53.78     19.36 o 
  -4  10   5      321.02      364.88     35.59 o 
  -3  10   5     2819.20     2918.11     86.49 o 
  -2  10   5        4.79       10.47     14.38 o 
  -1  10   5     1146.16     1128.69     28.75 o 
   0  10   5     3095.42     3043.00     66.84 o 
   1  10   5     1138.77     1191.51     32.85 o 
   2  10   5        4.35        1.82      7.71 o 
   3  10   5     2818.56     2833.71     88.61 o 
   4  10   5      320.31      262.42     32.99 o 
  -4  11   5      167.00      110.83     22.53 o 
  -3  11   5       25.16       38.57     18.56 o 
  -2  11   5      460.26      456.12     34.84 o 
  -1  11   5     3144.38     3204.62     68.58 o 
   0  11   5       96.81      104.68     18.03 o 
   1  11   5     3156.39     3187.63     54.98 o 
   2  11   5      462.47      478.14     22.76 o 
   3  11   5       26.32       43.20     17.35 o 
   4  11   5      167.85      152.07     27.07 o 
  -3  12   5      140.51      152.52     25.43 o 
  -2  12   5       92.41      129.27     23.11 o 
  -1  12   5     1567.32     1658.15     53.39 o 
   0  12   5     2684.44     2772.22     51.26 o 
   1  12   5     1573.79     1583.44     40.44 o 
   2  12   5       90.15      112.08     22.39 o 
   3  12   5      143.05      138.31     24.99 o 
  -3  13   5       93.61       90.32     22.61 o 
  -2  13   5      207.66      257.00     31.30 o 
  -1  13   5     1227.90     1268.75     35.32 o 
   0  13   5      388.76      415.62     22.33 o 
   1  13   5     1236.07     1236.26     37.35 o 
   2  13   5      208.27      178.53     26.47 o 
   3  13   5       93.00       64.68     22.54 o 
  -3  14   5      145.58      172.96     29.34 o 
  -2  14   5     1076.72     1077.53     57.19 o 
  -1  14   5      524.62      503.06     37.40 o 
   0  14   5      600.72      611.41     27.07 o 
   1  14   5      527.14      549.76     26.45 o 
   2  14   5     1079.86     1085.84     58.47 o 
   3  14   5      145.73      144.17     27.67 o 
  -2  15   5       19.54        9.82     17.31 o 
  -1  15   5     1172.28     1119.96     57.47 o 
   0  15   5      340.18      354.37     22.38 o 
   1  15   5     1166.12     1147.29     38.99 o 
   2  15   5       19.45       48.91     19.75 o 
  -1  16   5      119.36      105.67     22.20 o 
   0  16   5      300.20      279.31     21.08 o 
   1  16   5      116.19      100.85     15.48 o 
   0  17   5        5.38        8.89     15.05 o 
   0   0   6     1719.58     1636.37     50.80 o 
   1   0   6       24.32       33.70      8.17 o 
   2   0   6     2282.21     2244.09     36.48 o 
   3   0   6       30.68       23.31      5.41 o 
   4   0   6      527.00      538.39     54.49 o 
   5   0   6       15.31       24.11     12.85 o 
  -4   1   6      232.34      207.74     16.22 o 
  -3   1   6      909.65      878.96     22.99 o 
  -2   1   6      942.65      844.78     61.70 o 
  -1   1   6    15358.60    15125.33    232.64 o 
   0   1   6     8793.57     8975.50     52.76 o 
   1   1   6    15380.67    15016.79     87.75 o 
   2   1   6      946.28      875.94     22.68 o 
   3   1   6      914.13      878.69     18.94 o 
   4   1   6      233.48      232.98     18.03 o 
   5   1   6      800.73      901.89     49.90 o 
  -4   2   6      764.50      768.43     22.65 o 
  -3   2   6      156.05      154.73     10.11 o 
  -2   2   6     2972.27     2976.98     88.74 o 
  -1   2   6     4844.57     4895.72     52.31 o 
   0   2   6     6175.33     5982.71     54.45 o 
   1   2   6     4822.17     4986.34     46.27 o 
   2   2   6     2990.82     2985.50     40.89 o 
   3   2   6      155.86      132.52     13.96 o 
   4   2   6      759.36      823.14     32.02 o 
   5   2   6       51.95       50.10     19.99 o 
  -4   3   6      468.24      492.28     18.58 o 
  -3   3   6      366.48      366.96     18.57 o 
  -2   3   6      197.76      208.21     19.97 o 
  -1   3   6     7628.57     7562.21     45.31 o 
   0   3   6     1444.71     1420.09     19.50 o 
   1   3   6     7610.73     7622.16     66.55 o 
   2   3   6      194.11      190.29      6.62 o 
   3   3   6      367.26      356.28     21.30 o 
   4   3   6      467.57      441.16     34.31 o 
   5   3   6     1176.59     1259.54     61.26 o 
  -4   4   6      377.84      362.88     16.46 o 
  -3   4   6      562.13      549.87     18.17 o 
  -1   4   6     5446.73     5630.27     38.10 o 
   0   4   6    21955.38    22205.67     77.62 o 
   1   4   6     5451.66     5618.45     36.32 o 
   2   4   6      205.62      212.50     20.12 o 
   3   4   6      561.63      581.18     34.01 o 
   4   4   6      379.76      351.87     32.42 o 
   5   4   6      105.11      141.84     26.30 o 
  -4   5   6      381.62      382.91     39.38 o 
  -3   5   6      331.34      337.63     18.17 o 
  -2   5   6      490.57      471.26     27.20 o 
  -1   5   6     6037.06     6013.44    188.14 o 
   0   5   6     2214.73     2284.05     32.18 o 
   1   5   6     6040.01     6066.65     50.79 o 
   2   5   6      494.85      496.90     11.11 o 
   3   5   6      329.58      340.96     29.81 o 
   4   5   6      378.34      387.11     34.07 o 
   5   5   6      957.82     1049.08     59.66 o 
  -4   6   6      790.27      819.76     30.40 o 
  -3   6   6     3131.57     3105.67     53.76 o 
  -2   6   6      513.69      500.38     29.92 o 
  -1   6   6       41.74       42.25      7.72 o 
   0   6   6    10032.92    10036.55     96.89 o 
   1   6   6       45.74       43.03      6.98 o 
   2   6   6      515.33      480.26     21.39 o 
   3   6   6     3127.72     3126.20     57.05 o 
   4   6   6      795.27      705.81     46.13 o 
   5   6   6      138.25      146.86     26.84 o 
  -4   7   6      104.87      131.07     22.04 o 
  -3   7   6       51.00       45.95     14.19 o 
  -2   7   6      922.93      847.71     39.88 o 
  -1   7   6     3624.66     3524.69     51.53 o 
   0   7   6     3663.56     3749.03     65.26 o 
   1   7   6     3608.04     3561.84     61.29 o 
   2   7   6      939.89      900.48     42.75 o 
   3   7   6       53.23       39.99     11.75 o 
   4   7   6      107.12      112.78     22.60 o 
  -4   8   6     1663.80     1645.67     66.05 o 
  -3   8   6     1534.31     1565.80     60.25 o 
  -2   8   6     2906.32     2777.84     73.23 o 
  -1   8   6     1902.68     1900.08     40.84 o 
   0   8   6     2414.78     2398.34     54.79 o 
   1   8   6     1910.50     1889.48     39.70 o 
   2   8   6     2907.40     2883.25    141.91 o 
   3   8   6     1530.61     1639.62     41.98 o 
   4   8   6     1660.53     1652.92     72.98 o 
  -4   9   6      214.66      277.35     30.82 o 
  -3   9   6       66.53       66.00     17.30 o 
  -2   9   6      925.43      915.57     44.60 o 
  -1   9   6      746.36      776.53     28.74 o 
   0   9   6      466.95      429.24     25.73 o 
   1   9   6      738.97      742.06     44.45 o 
   2   9   6      916.21      935.10     35.40 o 
   3   9   6       65.32       55.29     10.34 o 
   4   9   6      213.57      215.88     31.79 o 
  -4  10   6      466.20      469.64     39.95 o 
  -3  10   6      382.37      397.81     34.84 o 
  -2  10   6      379.69      390.09     32.34 o 
  -1  10   6     2897.81     2967.65     57.89 o 
   0  10   6     3247.64     3383.70     71.59 o 
   1  10   6     2907.32     2851.14     51.77 o 
   2  10   6      377.28      384.30     37.29 o 
   3  10   6      381.32      419.01     37.44 o 
   4  10   6      468.30      485.23     44.24 o 
  -4  11   6      352.16      356.47     37.35 o 
  -3  11   6      216.86      252.31     30.01 o 
  -2  11   6     1656.68     1619.66     62.93 o 
  -1  11   6      798.93      842.44     40.07 o 
   0  11   6       14.01        0.00     10.34 o 
   1  11   6      813.16      779.32     28.51 o 
   2  11   6     1662.15     1671.12     43.20 o 
   3  11   6      215.04      190.93     27.40 o 
   4  11   6      351.58      369.56     40.59 o 
  -3  12   6      603.70      642.93     45.19 o 
  -2  12   6       71.16       55.89     17.63 o 
  -1  12   6      759.85      736.78     26.21 o 
   0  12   6     1759.32     1828.34     58.77 o 
   1  12   6      754.88      722.28     28.49 o 
   2  12   6       71.80       41.77     17.68 o 
   3  12   6      597.87      615.28     46.01 o 
  -3  13   6       46.91       34.43     19.06 o 
  -2  13   6     1547.60     1627.22     68.00 o 
  -1  13   6      308.35      333.80     31.92 o 
   0  13   6      424.04      389.96     21.89 o 
   1  13   6      309.90      318.80     20.28 o 
   2  13   6     1548.72     1589.56     68.08 o 
   3  13   6       45.34       42.32     18.81 o 
  -3  14   6      696.27      701.85     50.41 o 
  -2  14   6      124.75      143.18     25.81 o 
  -1  14   6      447.79      359.47     33.64 o 
   0  14   6     1011.62      949.89     33.82 o 
   1  14   6      451.47      427.20     35.71 o 
   2  14   6      126.94       88.10     22.22 o 
   3  14   6      697.61      688.91     51.80 o 
  -2  15   6     1502.64     1489.51     70.22 o 
  -1  15   6      104.58       94.28     21.99 o 
   0  15   6       17.12        4.18     12.25 o 
   1  15   6      105.74      112.05     15.21 o 
   2  15   6     1501.92     1502.62     72.07 o 
  -1  16   6       61.24       40.41     18.40 o 
   0  16   6       96.89       82.54     33.86 o 
   1  16   6       64.49       76.52     13.13 o 
   1   0   7     2503.11     2597.55     40.07 o 
   2   0   7      185.79      193.41     11.21 o 
   3   0   7     8209.52     7951.54    104.69 o 
   4   0   7       88.52       75.80     11.90 o 
   5   0   7       16.46        0.00     14.97 o 
  -5   1   7       25.97       24.98     13.16 o 
  -4   1   7      573.05      544.98     25.94 o 
  -3   1   7     2569.73     2488.44     35.61 o 
  -2   1   7     9585.18     9492.77    206.40 o 
  -1   1   7     2497.57     2514.83     50.72 o 
   0   1   7     1033.76     1122.90     20.10 o 
   1   1   7     2501.08     2428.51     31.62 o 
   2   1   7     9589.55     9509.28     69.90 o 
   3   1   7     2574.73     2551.04     32.96 o 
   4   1   7      570.26      557.02     27.29 o 
   5   1   7       25.31       38.27     16.29 o 
  -5   2   7       24.14       23.55     13.12 o 
  -4   2   7      208.48      182.36     12.46 o 
  -3   2   7     3349.59     3274.16     46.12 o 
  -2   2   7      738.62      689.67     27.54 o 
  -1   2   7     3291.94     3241.79     45.40 o 
   0   2   7      772.73      710.68     15.99 o 
   1   2   7     3290.79     3235.22     52.76 o 
   2   2   7      731.18      739.12     20.42 o 
   3   2   7     3346.26     3228.48     40.59 o 
   4   2   7      211.76      198.89     18.20 o 
   5   2   7       24.13       23.51     17.70 o 
  -4   3   7     1796.66     1860.85     35.53 o 
  -3   3   7      812.96      764.98     21.37 o 
  -2   3   7    10620.59    10763.38    130.38 o 
  -1   3   7     1150.98     1150.82     24.16 o 
   0   3   7      131.13      140.68      9.00 o 
   1   3   7     1154.78     1182.09     18.66 o 
   2   3   7    10651.22    10598.86    139.38 o 
   3   3   7      821.12      780.64     59.57 o 
   4   3   7     1777.82     1923.69     69.77 o 
   5   3   7       41.28       39.04     20.28 o 
  -4   4   7      273.49      265.69     14.58 o 
  -3   4   7     1419.02     1344.89     28.63 o 
  -2   4   7      252.29      227.74      7.33 o 
  -1   4   7     4829.37     4614.75     39.40 o 
   0   4   7     5056.61     5118.48     40.09 o 
   1   4   7     4832.17     4711.25     36.21 o 
   2   4   7      257.37      232.32     10.55 o 
   3   4   7     1431.16     1345.74     39.18 o 
   4   4   7      272.50      252.72     29.15 o 
   5   4   7       50.34       74.66     20.96 o 
  -4   5   7      894.25      884.16     47.26 o 
  -3   5   7      195.95      206.80     15.86 o 
  -1   5   7     2006.82     2004.65     25.84 o 
   0   5   7      418.59      441.82     23.66 o 
   1   5   7     1978.07     1991.54     23.38 o 
   2   5   7     3421.33     3524.61     31.90 o 
   3   5   7      189.80      195.37     25.34 o 
   4   5   7      888.59      864.75     50.67 o 
   5   5   7      215.68      276.43     34.03 o 
  -4   6   7      618.55      640.11     29.03 o 
  -3   6   7     3460.26     3341.66     57.56 o 
  -1   6   7     6149.92     6096.60     68.10 o 
   0   6   7     2171.48     2227.36     39.34 o 
   1   6   7     6134.37     6192.54     80.18 o 
   2   6   7     1293.87     1240.06     60.87 o 
   3   6   7     3470.93     3672.88     93.71 o 
   4   6   7      617.19      617.95     43.79 o 
  -4   7   7      251.87      230.73     17.58 o 
  -3   7   7      292.55      301.54     28.60 o 
  -2   7   7     2195.78     2080.10     61.57 o 
  -1   7   7     2986.05     3055.44     50.66 o 
   0   7   7      302.13      269.25     19.61 o 
   1   7   7     3001.82     3090.70     51.45 o 
   2   7   7     2176.72     2136.96     46.29 o 
   3   7   7      291.17      330.09     20.82 o 
   4   7   7      254.09      181.27     29.04 o 
  -4   8   7      555.32      570.64     40.88 o 
  -3   8   7     2488.45     2512.74     76.07 o 
  -2   8   7     1206.28     1142.17     48.30 o 
  -1   8   7     1328.39     1358.05     36.32 o 
   0   8   7      493.36      462.41     27.16 o 
   1   8   7     1320.87     1258.79     34.14 o 
   2   8   7     1201.31     1147.47     46.22 o 
   3   8   7     2499.79     2675.49     56.22 o 
   4   8   7      553.47      607.55     46.93 o 
  -4   9   7      375.64      358.65     34.42 o 
  -3   9   7      166.88      149.59     22.52 o 
  -2   9   7     3036.32     2914.45     79.51 o 
  -1   9   7     2632.07     2665.82     52.99 o 
   0   9   7      390.94      360.21     25.04 o 
   1   9   7     2640.40     2550.41     78.04 o 
   2   9   7     3048.20     2935.24     96.02 o 
   3   9   7      168.59      167.02     15.85 o 
   4   9   7      372.57      397.30     40.07 o 
  -4  10   7      112.54      100.12     22.54 o 
  -3  10   7     1021.81      913.30     50.08 o 
  -2  10   7     1109.58     1088.27     51.37 o 
  -1  10   7      541.87      519.08     25.58 o 
   0  10   7     6560.62     6748.51    103.72 o 
   1  10   7      537.42      542.37     24.08 o 
   2  10   7     1103.66     1031.03     71.52 o 
   3  10   7     1020.86     1078.82     56.88 o 
   4  10   7      111.49       68.94     23.46 o 
  -4  11   7      166.73      138.72     26.79 o 
  -3  11   7      128.96      101.26     21.17 o 
  -2  11   7      641.44      615.52     40.47 o 
  -1  11   7      375.35      368.57     23.26 o 
   0  11   7      472.62      442.18     29.43 o 
   1  11   7      373.76      354.13     20.35 o 
   2  11   7      642.29      549.49     31.14 o 
   3  11   7      125.76      102.63     24.08 o 
   4  11   7      168.52      203.09     33.28 o 
  -3  12   7      426.93      411.03     37.05 o 
  -2  12   7      409.32      423.14     35.76 o 
  -1  12   7     1550.64     1516.50     37.29 o 
   0  12   7     3037.64     3120.05     76.79 o 
   1  12   7     1561.73     1428.14     48.59 o 
   2  12   7      403.73      412.33     34.65 o 
   3  12   7      424.46      365.32     36.69 o 
  -3  13   7       67.40       51.58     20.26 o 
  -2  13   7      189.01      142.61     24.55 o 
  -1  13   7     1728.96     1666.34     65.65 o 
   0  13   7      610.32      630.27     37.63 o 
   1  13   7     1733.66     1706.82     45.57 o 
   2  13   7      186.64      163.58     24.99 o 
   3  13   7       67.63       47.95     18.60 o 
  -2  14   7      295.90      339.48     34.64 o 
  -1  14   7      312.24      303.39     31.53 o 
   0  14   7      213.60      253.12     64.56 o 
   1  14   7      314.69      289.24     21.56 o 
   2  14   7      295.80      273.57     32.02 o 
  -2  15   7      279.39      302.79     35.24 o 
  -1  15   7     1388.22     1333.12     63.91 o 
   0  15   7      182.82      176.10     31.45 o 
   1  15   7     1386.46     1369.13     43.11 o 
   2  15   7      280.53      221.46     30.85 o 
  -1  16   7       40.79       45.78     18.81 o 
   0  16   7     1040.27     1065.66     63.19 o 
   1  16   7       38.99       22.32     12.15 o 
   0   0   8     8660.25     8383.25     70.70 o 
   1   0   8      491.40      464.11     18.99 o 
   2   0   8     3063.79     3066.44     88.55 o 
   3   0   8      181.71      171.76     10.63 o 
   4   0   8     1436.11     1380.92     41.98 o 
   5   0   8        4.52       10.58     10.31 o 
  -5   1   8      694.73      705.22     33.31 o 
  -4   1   8      771.33      802.61     32.37 o 
  -3   1   8       92.76       88.49      8.68 o 
  -2   1   8      279.82      257.18     12.99 o 
  -1   1   8     8265.33     8353.64    132.75 o 
   0   1   8        2.08       13.38      5.13 o 
   1   1   8     8333.04     8518.38     87.74 o 
   2   1   8      278.58      269.02     13.54 o 
   3   1   8       92.62       94.56      8.13 o 
   4   1   8      774.46      743.47     31.72 o 
   5   1   8      686.00      716.90     48.13 o 
  -5   2   8       44.59       47.58     16.75 o 
  -4   2   8     1157.06     1105.35     37.28 o 
  -3   2   8       27.28       22.96      6.34 o 
  -2   2   8      591.66      596.93     23.67 o 
  -1   2   8     1103.71     1139.09     28.82 o 
   0   2   8    11405.34    11010.88     65.95 o 
   1   2   8     1082.61     1132.31     19.54 o 
   2   2   8      596.99      631.11     19.84 o 
   3   2   8       28.47       25.34      9.32 o 
   4   2   8     1158.42     1113.71     39.50 o 
   5   2   8       46.02       38.19     17.75 o 
  -5   3   8      956.79     1041.34     55.36 o 
  -4   3   8       52.92       65.25      9.04 o 
  -3   3   8      100.03       85.67      9.34 o 
  -2   3   8      728.88      767.89     38.15 o 
  -1   3   8     4517.63     4320.48     48.91 o 
   0   3   8    15720.67    15705.93     67.32 o 
   1   3   8     4524.91     4418.19     37.88 o 
   2   3   8      728.39      727.32     21.71 o 
   3   3   8      101.01       71.16     11.32 o 
   4   3   8       53.95       66.25     13.14 o 
   5   3   8      955.58     1023.89     58.18 o 
  -4   4   8      834.83      873.39     26.16 o 
  -3   4   8      256.24      240.15     13.35 o 
  -2   4   8     2245.52     2170.37     29.73 o 
  -1   4   8      236.13      247.77     10.71 o 
   0   4   8    14512.00    14924.45     66.25 o 
   1   4   8      234.43      256.77      9.74 o 
   2   4   8     2262.48     2213.71     28.74 o 
   3   4   8      258.21      246.31     14.73 o 
   4   4   8      830.16      875.46     51.29 o 
   5   4   8      120.69      118.20     25.11 o 
  -4   5   8      115.25      107.57     13.08 o 
  -3   5   8      205.01      176.64     14.76 o 
  -1   5   8     5297.27     5367.44     46.58 o 
   0   5   8     1997.97     2073.74     27.81 o 
   1   5   8     5246.98     5312.43     40.87 o 
   2   5   8     1349.06     1383.28     21.87 o 
   3   5   8      208.40      195.64     13.92 o 
   4   5   8      114.12      115.07     22.90 o 
  -4   6   8      524.74      561.93     27.10 o 
  -3   6   8      381.33      374.41     21.43 o 
  -1   6   8     2132.30     2144.84     69.86 o 
   0   6   8     5287.93     5378.78     56.48 o 
   1   6   8     2144.63     2135.76     27.66 o 
   2   6   8     1378.21     1340.30     19.87 o 
   3   6   8      381.49      383.77     22.34 o 
   4   6   8      526.51      540.14     42.00 o 
  -4   7   8      183.36      186.83     16.82 o 
  -3   7   8      273.30      315.67     28.46 o 
  -1   7   8     4456.81     4295.88     64.07 o 
   0   7   8      350.23      364.59     16.41 o 
   1   7   8     4434.96     4482.36     51.16 o 
   2   7   8     1124.79     1082.88     42.13 o 
   3   7   8      271.68      295.14     20.14 o 
   4   7   8      182.29      123.26     24.08 o 
  -4   8   8      279.18      307.24     31.89 o 
  -3   8   8     1012.12      999.16     49.94 o 
  -2   8   8      556.99      649.53     37.48 o 
  -1   8   8      899.75      931.59     31.73 o 
   0   8   8     2917.86     3016.30     65.96 o 
   1   8   8      895.49      886.34     37.21 o 
   2   8   8      554.35      546.11     25.74 o 
   3   8   8     1005.69     1080.44     55.66 o 
   4   8   8      280.99      253.37     32.84 o 
  -4   9   8      220.26      199.99     26.63 o 
  -3   9   8      320.27      294.39     29.90 o 
  -2   9   8     2347.84     2304.75     71.24 o 
  -1   9   8     1131.12     1161.61     36.76 o 
   0   9   8       19.77        0.00     12.43 o 
   1   9   8     1124.65     1192.32     35.39 o 
   2   9   8     2362.09     2209.32    165.23 o 
   3   9   8      321.46      333.85     22.18 o 
   4   9   8      221.84      259.33     33.48 o 
  -4  10   8      358.26      338.40     34.61 o 
  -3  10   8      798.78      807.76     48.48 o 
  -2  10   8      469.01      486.72     35.54 o 
  -1  10   8      694.72      699.35     29.95 o 
   0  10   8     1551.95     1629.05     53.53 o 
   1  10   8      693.07      698.29     27.95 o 
   2  10   8      470.09      423.68     29.18 o 
   3  10   8      794.77      812.37     52.31 o 
   4  10   8      355.11      388.04     39.80 o 
  -3  11   8      116.17       94.08     21.14 o 
  -2  11   8     1309.27     1326.97     58.15 o 
  -1  11   8     1698.80     1701.97     47.84 o 
   0  11   8       46.16       24.77     12.86 o 
   1  11   8     1703.18     1673.88     43.64 o 
   2  11   8     1316.27     1127.61    116.60 o 
   3  11   8      119.79      116.40     24.52 o 
  -3  12   8      791.29      801.66     51.60 o 
  -2  12   8       67.13       57.02     18.55 o 
  -1  12   8     1205.32     1216.91     55.06 o 
   0  12   8      580.16      616.76     36.40 o 
   1  12   8     1213.65     1195.76     38.16 o 
   2  12   8       66.85       61.26     11.93 o 
   3  12   8      794.61      755.23     52.13 o 
  -3  13   8      213.96      287.78     34.51 o 
  -2  13   8      872.03      880.46     51.06 o 
  -1  13   8      776.71      797.71     47.18 o 
   0  13   8        2.81        0.00     14.48 o 
   1  13   8      780.14      732.49     30.99 o 
   2  13   8      855.23      830.75     51.41 o 
   3  13   8      213.23      227.37     32.37 o 
  -2  14   8       56.74       72.96     20.38 o 
  -1  14   8      316.49      314.61     32.18 o 
   0  14   8      432.11      410.57     33.15 o 
   1  14   8      314.67      332.31     22.85 o 
   2  14   8       54.52       50.49     20.16 o 
  -2  15   8      683.10      674.01     48.86 o 
  -1  15   8       91.74       96.24     21.26 o 
   0  15   8       70.91       41.13     13.06 o 
   1  15   8       91.58       62.59     18.67 o 
   2  15   8      682.68      657.75     49.96 o 
  -1  16   8      270.03      258.14     31.77 o 
   0  16   8        1.85       46.63     19.10 o 
   1  16   8      265.76      267.23     21.85 o 
   1   0   9     5134.85     5109.57     50.64 o 
   2   0   9      886.74      863.26     25.75 o 
   3   0   9     1743.18     1742.46     31.08 o 
   4   0   9       73.02       76.48     14.34 o 
   5   0   9        1.88        0.00     17.30 o 
  -5   1   9        3.78       23.36     11.30 o 
  -4   1   9     1170.64     1149.54     39.47 o 
  -3   1   9     2469.96     2426.87     54.07 o 
  -2   1   9     3211.16     3160.05     74.99 o 
  -1   1   9     1375.72     1405.25     66.90 o 
   0   1   9      126.47      175.89     10.15 o 
   1   1   9     1364.49     1340.71     22.55 o 
   2   1   9     3229.97     3197.01     44.96 o 
   3   1   9     2458.65     2401.16     34.84 o 
   4   1   9     1169.04     1127.07     39.97 o 
   5   1   9        3.58       18.16     12.38 o 
  -5   2   9       70.89       73.91     18.92 o 
  -4   2   9      103.94       89.83     13.43 o 
  -3   2   9     3973.04     3961.13     49.51 o 
  -2   2   9     1345.81     1338.79     51.47 o 
  -1   2   9     3643.27     3600.21     94.72 o 
   0   2   9       80.86       92.92      8.21 o 
   1   2   9     3659.42     3576.04     36.25 o 
   2   2   9     1357.84     1332.67     29.64 o 
   3   2   9     3973.97     3956.52    100.87 o 
   4   2   9      104.12      108.74     15.38 o 
   5   2   9       70.96       62.56     19.53 o 
  -5   3   9       73.08       93.82     20.34 o 
  -4   3   9      167.58      171.72     12.85 o 
  -3   3   9      446.98      418.02     17.60 o 
  -2   3   9     1357.00     1327.97     52.44 o 
  -1   3   9     2030.43     1969.70     55.09 o 
   0   3   9        3.81        6.08      6.98 o 
   1   3   9     2032.55     1978.02     30.04 o 
   2   3   9     1381.39     1380.77     26.09 o 
   3   3   9      443.06      422.42     19.24 o 
   4   3   9      161.35      138.10     17.25 o 
   5   3   9       72.28       83.30     21.70 o 
  -4   4   9      291.47      309.74     16.68 o 
  -3   4   9     2813.78     2793.50     48.58 o 
  -2   4   9      376.08      347.27     14.25 o 
  -1   4   9     2117.49     2100.17     28.01 o 
   0   4   9      196.67      213.74      9.26 o 
   1   4   9     2111.34     2135.58     27.89 o 
   2   4   9      370.31      362.39     16.59 o 
   3   4   9     2806.31     2911.25     48.62 o 
   4   4   9      292.15      310.90     24.24 o 
  -4   5   9      546.03      529.60     26.11 o 
  -3   5   9       99.61       94.92     12.16 o 
  -2   5   9     3647.74     3890.30     42.68 o 
  -1   5   9     5137.95     5143.72    102.03 o 
   0   5   9       65.62       82.31      6.53 o 
   1   5   9     5145.28     5155.68     43.07 o 
   2   5   9     3616.99     3625.69     60.21 o 
   3   5   9       98.10       97.81     14.12 o 
   4   5   9      540.66      553.06     43.69 o 
  -4   6   9      200.17      194.71     17.15 o 
  -3   6   9     1065.27     1010.13     38.07 o 
  -1   6   9     1532.17     1521.86     59.70 o 
   0   6   9      446.91      431.14     17.50 o 
   1   6   9     1517.22     1506.67     23.47 o 
   2   6   9      459.18      455.55     13.62 o 
   3   6   9     1070.89     1072.24     49.06 o 
   4   6   9      202.24      229.45     30.02 o 
  -4   7   9      635.09      658.91     29.86 o 
  -3   7   9      794.51      737.17     41.41 o 
  -1   7   9     1054.40     1152.28     35.67 o 
   0   7   9      393.18      358.20     16.72 o 
   1   7   9     1062.76     1052.34     26.21 o 
   2   7   9     3911.17     3807.05     53.84 o 
   3   7   9      793.55      766.30     61.82 o 
   4   7   9      636.86      641.44     48.20 o 
  -4   8   9      109.91      106.84     21.22 o 
  -3   8   9     1254.11     1197.37     54.49 o 
  -1   8   9     1376.24     1278.74     38.41 o 
   0   8   9     1710.30     1784.37     53.12 o 
   1   8   9     1362.41     1312.94     37.49 o 
   2   8   9     1378.47     1256.49     47.84 o 
   3   8   9     1261.02     1244.81     41.58 o 
   4   8   9      112.14      102.68     26.96 o 
  -4   9   9      137.75      132.55     24.57 o 
  -3   9   9      376.59      346.04     32.23 o 
  -2   9   9     1469.79     1461.08     57.86 o 
  -1   9   9     1019.32      925.15     33.92 o 
   0   9   9      400.28      386.96     26.60 o 
   1   9   9     1041.54      987.34     33.25 o 
   2   9   9     1485.36     1373.87     77.20 o 
   3   9   9      377.77      382.44     24.53 o 
   4   9   9      138.47      117.12     24.04 o 
  -3  10   9      508.37      538.58     40.27 o 
  -2  10   9      822.93      805.98     45.49 o 
  -1  10   9      202.34      169.41     16.25 o 
   0  10   9      792.82      812.80     38.78 o 
   1  10   9      202.86      215.87     17.29 o 
   2  10   9      814.62      675.74     49.26 o 
   3  10   9      511.92      524.71     28.70 o 
  -3  11   9        9.75       14.89     15.71 o 
  -2  11   9      608.51      649.00     42.72 o 
  -1  11   9     1532.83     1501.16     46.18 o 
   0  11   9     2620.81     2638.97     71.59 o 
   1  11   9     1528.62     1527.10     49.84 o 
   2  11   9      615.20      530.15    110.87 o 
   3  11   9        9.91        0.00     17.64 o 
  -3  12   9       25.80       21.47     17.78 o 
  -2  12   9      175.56      163.48     25.16 o 
   0  12   9     1216.57     1215.96     51.48 o 
   1  12   9      185.51      178.88     17.41 o 
   2  12   9      172.85      158.87     16.97 o 
   3  12   9       23.55        0.00     17.84 o 
  -2  13   9      541.08      563.96     42.81 o 
  -1  13   9     1051.00      935.88     51.70 o 
   0  13   9      390.49      430.30     33.23 o 
   1  13   9     1042.92      992.55     37.05 o 
   2  13   9      539.67      500.76     41.63 o 
  -2  14   9      381.71      321.21     34.37 o 
  -1  14   9      186.75      151.48     24.36 o 
   0  14   9     2942.45     3083.12     86.81 o 
   1  14   9      185.10      164.33     17.17 o 
   2  14   9      381.25      391.02     38.70 o 
  -1  15   9      316.98      342.34     35.59 o 
   0  15   9       88.37       93.07     14.38 o 
   1  15   9      315.97      302.00     33.77 o 
   0  16   9     1218.44     1162.61     44.16 o 
   0   0  10    22444.66    21739.64    184.51 o 
   1   0  10       77.88       78.07      9.17 o 
   2   0  10       71.27       72.14      9.42 o 
   3   0  10      428.43      425.98     16.47 o 
   4   0  10     1084.44     1012.66     62.67 o 
  -4   1  10      549.66      523.51     28.76 o 
  -3   1  10      461.92      424.14     17.25 o 
  -2   1  10     2074.14     2028.86     63.78 o 
  -1   1  10     1591.60     1518.55     36.85 o 
   0   1  10     1560.45     1523.09     28.25 o 
   1   1  10     1610.48     1585.28     25.85 o 
   2   1  10     2073.55     1998.80     87.41 o 
   3   1  10      465.25      425.54     24.05 o 
   4   1  10      553.10      533.46     29.17 o 
  -4   2  10     1600.93     1690.48     62.00 o 
  -3   2  10      126.96      136.19     13.10 o 
  -2   2  10      586.69      605.59     26.69 o 
  -1   2  10     3644.29     3573.52     77.73 o 
   0   2  10    12781.90    12769.78     80.24 o 
   1   2  10     3661.26     3654.97     38.76 o 
   2   2  10      592.45      570.07     20.84 o 
   3   2  10      129.06      129.90     12.26 o 
   4   2  10     1594.22     1673.54     50.13 o 
  -4   3  10      147.09      151.10     16.76 o 
  -3   3  10       25.15       18.20     11.28 o 
  -2   3  10     1197.04     1203.42     51.75 o 
  -1   3  10     7012.30     6897.28    107.83 o 
   0   3  10     2243.39     2385.40     29.93 o 
   1   3  10     7038.44     7191.72     53.90 o 
   2   3  10     1185.04     1208.15     24.16 o 
   3   3  10       26.16       11.84      7.13 o 
   4   3  10      148.70      172.78     19.43 o 
  -4   4  10     1028.73     1080.81     30.40 o 
  -3   4  10       97.57       93.56     28.80 o 
  -2   4  10     1353.60     1309.27     30.95 o 
  -1   4  10     2310.81     2326.45     31.60 o 
   0   4  10     6091.77     6104.03     47.54 o 
   1   4  10     2325.73     2388.60     31.81 o 
   2   4  10     1349.45     1310.31     24.81 o 
   3   4  10       99.61       74.91     10.93 o 
   4   4  10     1038.39     1138.16     43.22 o 
  -4   5  10       36.63       39.30      9.96 o 
  -3   5  10      594.28      566.76     26.23 o 
  -1   5  10     3094.85     3129.48     41.93 o 
   0   5  10     5273.44     5233.31     44.66 o 
   1   5  10     3091.90     3188.32     35.98 o 
   2   5  10      868.04      862.87     32.40 o 
   3   5  10      590.65      602.65     24.11 o 
   4   5  10       35.68       64.73     23.86 o 
  -4   6  10      295.23      312.04     21.76 o 
  -3   6  10      170.88      176.97     16.61 o 
  -1   6  10      346.97      361.01     14.79 o 
   0   6  10     3002.19     2985.99     34.22 o 
   1   6  10      350.03      361.87     12.83 o 
   2   6  10     1205.70     1169.78     30.83 o 
   3   6  10      164.66      190.51     15.00 o 
   4   6  10      296.62      336.06     37.16 o 
  -4   7  10      355.91      343.65     29.91 o 
  -3   7  10      409.12      418.91     33.24 o 
  -1   7  10     1061.39     1138.94     93.94 o 
   0   7  10     1220.50     1243.80     28.57 o 
   1   7  10     1057.77     1098.91     42.77 o 
   2   7  10     1986.35     1911.89     46.46 o 
   3   7  10      412.35      448.38     35.07 o 
   4   7  10      354.14      408.65     41.45 o 
  -4   8  10      201.84      201.46     18.64 o 
  -3   8  10      210.15      187.59     23.98 o 
  -1   8  10     1377.65     1378.54     42.20 o 
   0   8  10      788.76      803.68     22.84 o 
   1   8  10     1377.33     1361.49     31.30 o 
   2   8  10      486.53      443.92     25.13 o 
   3   8  10      205.71      195.71     28.14 o 
   4   8  10      198.48      197.97     31.76 o 
  -4   9  10      309.53      347.44     35.15 o 
  -3   9  10      184.71      175.33     25.19 o 
  -1   9  10     2350.88     2323.57     55.42 o 
   0   9  10      161.10      180.84     21.33 o 
   1   9  10     2346.07     2299.74     51.41 o 
   2   9  10     1939.89     1774.82     74.66 o 
   3   9  10      185.60      177.10     18.15 o 
   4   9  10      310.44      296.98     36.68 o 
  -3  10  10     1139.19     1159.48     58.09 o 
  -2  10  10      104.11      150.59     22.98 o 
  -1  10  10     1369.68     1307.46     43.09 o 
   0  10  10      967.24      919.14     42.48 o 
   1  10  10     1374.27     1341.44     40.51 o 
   2  10  10      106.69       97.88     14.56 o 
   3  10  10     1140.92     1199.74     43.84 o 
  -3  11  10      367.96      396.38     36.92 o 
  -2  11  10      893.92      859.66     49.23 o 
   0  11  10      281.25      290.64     26.45 o 
   1  11  10     1934.76     1810.70     55.60 o 
   2  11  10      895.17      834.59     47.73 o 
   3  11  10      369.06      414.07     41.89 o 
  -3  12  10      909.08      955.94     57.01 o 
  -2  12  10      377.98      408.50     35.98 o 
   0  12  10      489.97      425.67     31.76 o 
   1  12  10      305.39      227.74     18.55 o 
   2  12  10      371.80      338.40     23.68 o 
   3  12  10      908.99      987.63     60.93 o 
  -2  13  10      391.92      412.49     37.49 o 
   0  13  10      687.25      716.91     42.43 o 
   1  13  10      502.41      436.52     32.35 o 
   2  13  10      394.17      401.42     38.67 o 
  -2  14  10      342.14      308.68     34.64 o 
  -1  14  10      578.74      517.62     40.52 o 
   0  14  10       23.47       33.58     13.28 o 
   1  14  10      573.71      544.65     29.42 o 
   2  14  10      342.50      294.23     36.21 o 
  -1  15  10      109.05      130.74     26.60 o 
   0  15  10        4.03       40.62     18.23 o 
   1  15  10      106.98      115.88     24.56 o 
   1   0  11     5589.74     5380.29     57.54 o 
   2   0  11     2145.37     2128.34     40.03 o 
   3   0  11     4550.47     4772.39    116.34 o 
   4   0  11      390.45      390.95     25.77 o 
  -4   1  11      751.97      700.36     33.75 o 
  -3   1  11      242.27      219.91     19.21 o 
  -2   1  11     1587.13     1537.06     34.14 o 
  -1   1  11      386.04      390.39     23.30 o 
   0   1  11     1005.67     1012.55     24.32 o 
   1   1  11      392.67      385.63     14.43 o 
   2   1  11     1560.73     1531.21     34.26 o 
   3   1  11      236.41      260.66     20.82 o 
   4   1  11      753.57      782.50     48.57 o 
  -4   2  11      134.40      129.68     16.59 o 
  -3   2  11     1956.02     1915.70     95.96 o 
  -2   2  11     1284.22     1287.25     51.78 o 
  -1   2  11     3046.62     2993.08     74.47 o 
   0   2  11     1824.47     1825.41     35.84 o 
   1   2  11     3055.77     3000.23     36.83 o 
   2   2  11     1264.86     1301.44     29.43 o 
   3   2  11     1961.35     1972.58     42.39 o 
   4   2  11      132.22      138.34     17.65 o 
  -4   3  11      597.10      523.50     31.65 o 
  -3   3  11     1654.20     1678.14     43.87 o 
  -2   3  11     2707.52     2698.57     79.14 o 
  -1   3  11      883.06      841.03     40.75 o 
   0   3  11      931.05      946.91     20.25 o 
   1   3  11      889.21      892.45     28.44 o 
   2   3  11     2712.25     2652.14     61.12 o 
   3   3  11     1642.68     1658.59     39.36 o 
   4   3  11      599.31      569.75     31.43 o 
  -4   4  11      186.92      189.80     26.09 o 
  -3   4  11     2338.98     2467.17     52.92 o 
  -2   4  11     1479.14     1511.41     36.44 o 
  -1   4  11      664.02      693.64     18.71 o 
   0   4  11      447.32      459.60     14.46 o 
   1   4  11      656.28      661.89     17.83 o 
   2   4  11     1489.35     1493.91     29.91 o 
   3   4  11     2324.75     2483.00     53.44 o 
   4   4  11      187.51      176.45     20.01 o 
  -4   5  11      193.74      197.47     18.65 o 
  -3   5  11      415.15      418.31     25.90 o 
  -1   5  11     2099.70     2141.58     37.19 o 
   0   5  11      134.05      144.53      8.98 o 
   1   5  11     2104.76     2150.28     36.61 o 
   2   5  11     2717.71     2702.00     70.55 o 
   3   5  11      407.82      429.95     21.68 o 
   4   5  11      198.35      194.01     21.50 o 
  -4   6  11      362.44      377.98     45.25 o 
  -3   6  11     2171.46     2114.11     51.91 o 
  -1   6  11     1066.86     1102.33     26.74 o 
   0   6  11     2995.35     3061.24     36.38 o 
   1   6  11     1078.57     1122.16     29.26 o 
   2   6  11      696.01      685.99     31.92 o 
   3   6  11     2169.17     2271.30     85.97 o 
   4   6  11      369.00      456.44     43.83 o 
  -4   7  11      302.43      271.62     21.66 o 
  -3   7  11      340.37      325.77     30.28 o 
  -1   7  11     1913.53     1927.27     63.98 o 
   0   7  11      339.03      324.08     15.17 o 
   1   7  11     1923.13     1928.90     29.76 o 
   2   7  11     3364.74     3358.86     74.66 o 
   3   7  11      341.94      378.72     21.05 o 
   4   7  11      305.26      292.36     36.92 o 
  -4   8  11       84.12       75.93     17.36 o 
  -3   8  11      243.31      242.31     28.10 o 
  -1   8  11     2015.38     1911.83     51.67 o 
   0   8  11      144.68      141.83     11.28 o 
   1   8  11     2028.92     1969.46     40.76 o 
   2   8  11      131.49      135.78     13.28 o 
   3   8  11      244.59      211.69     20.26 o 
   4   8  11       83.78       88.87     25.99 o 
  -3   9  11      619.57      654.40     43.78 o 
  -1   9  11      592.73      580.44     29.48 o 
   0   9  11     1319.69     1338.17     39.29 o 
   1   9  11      597.89      605.91     28.14 o 
   2   9  11     2149.87     2119.65     54.51 o 
   3   9  11      621.36      594.27     32.32 o 
  -3  10  11       99.56       77.19     20.25 o 
   0  10  11      140.47      155.98     24.45 o 
   1  10  11      484.52      469.60     25.44 o 
   2  10  11      443.98      439.32     27.28 o 
   3  10  11       97.11       95.73     15.27 o 
  -3  11  11      135.68      133.90     24.27 o 
  -2  11  11      630.10      636.44     44.09 o 
   0  11  11      435.15      402.19     23.57 o 
   1  11  11      638.84      609.74     41.98 o 
   2  11  11      635.16      602.38     31.26 o 
   3  11  11      135.81      146.32     27.16 o 
  -2  12  11      423.84      443.19     38.84 o 
   0  12  11     1707.71     1771.77     82.08 o 
   1  12  11      428.74      393.88     24.42 o 
   2  12  11      428.08      398.92     26.24 o 
  -2  13  11      289.19      251.07     31.48 o 
   0  13  11      136.77      121.91     16.31 o 
   1  13  11      847.71      770.22     34.51 o 
   2  13  11      287.16      235.21     22.11 o 
  -1  14  11       99.41       91.98     23.49 o 
   0  14  11     1489.59     1414.07     66.59 o 
   1  14  11       97.08       72.79     17.40 o 
   0  15  11      248.47      242.06     32.14 o 
   0   0  12     5920.46     5856.67    104.98 o 
   1   0  12     5947.07     5944.68     73.89 o 
   2   0  12      835.66      812.25     34.49 o 
   3   0  12      173.30      149.13     17.59 o 
   4   0  12      390.96      419.27     35.92 o 
  -4   1  12       74.25       81.47     18.16 o 
  -3   1  12        7.74        8.42      9.39 o 
  -2   1  12      210.44      210.04     14.55 o 
  -1   1  12     2586.46     2552.88     65.85 o 
   0   1  12      863.74      913.32     24.47 o 
   1   1  12     2603.29     2535.06     35.66 o 
   2   1  12      211.92      197.33     15.30 o 
   3   1  12        8.42        7.52      8.13 o 
   4   1  12       72.24       71.60     15.81 o 
  -4   2  12      532.34      535.53     50.38 o 
  -3   2  12     1140.42     1088.82     39.91 o 
  -2   2  12     1297.41     1316.42    100.02 o 
  -1   2  12     2141.38     2085.64    109.27 o 
   0   2  12     7413.67     7429.22     68.03 o 
   1   2  12     2163.87     2158.89     32.94 o 
   2   2  12     1283.05     1229.94     26.71 o 
   3   2  12     1142.93     1142.13     37.15 o 
   4   2  12      534.69      514.64     38.39 o 
  -4   3  12       48.14       44.99     12.08 o 
  -3   3  12      484.13      449.14     26.63 o 
  -1   3  12     1064.52     1102.43     71.44 o 
   0   3  12     1534.13     1543.55     26.88 o 
   1   3  12     1053.09     1095.04     23.59 o 
   2   3  12      402.43      386.63     15.58 o 
   3   3  12      483.52      487.87     27.53 o 
   4   3  12       50.44       38.34     11.36 o 
  -4   4  12      669.66      686.38     49.15 o 
  -3   4  12       81.67       71.25     19.76 o 
  -1   4  12      179.96      183.16     13.16 o 
   0   4  12     2629.82     2612.39     34.91 o 
   1   4  12      186.97      209.88     11.37 o 
   2   4  12     1766.81     1704.75     43.16 o 
   3   4  12       78.51       82.88     11.87 o 
   4   4  12      666.98      733.24     71.66 o 
  -4   5  12      393.04      382.06     29.30 o 
  -3   5  12      392.43      354.55     22.54 o 
  -1   5  12     2813.99     2803.85     38.66 o 
   0   5  12        2.75       14.72      5.47 o 
   1   5  12     2806.69     2763.33     37.08 o 
   2   5  12      899.42      915.29     22.37 o 
   3   5  12      387.24      378.07     21.18 o 
   4   5  12      394.11      441.27     29.96 o 
  -4   6  12      449.00      473.52     27.39 o 
  -3   6  12       41.28       39.25     11.06 o 
  -1   6  12     1304.77     1329.16     37.91 o 
   0   6  12      341.59      357.99     13.86 o 
   1   6  12     1308.25     1322.06     25.85 o 
   2   6  12      103.03       98.57     13.54 o 
   3   6  12       43.38       41.54     10.68 o 
   4   6  12      445.00      460.96     45.36 o 
  -4   7  12      153.47      143.30     16.91 o 
  -3   7  12      315.56      343.72     31.56 o 
  -1   7  12     2608.14     2650.07    147.11 o 
   0   7  12      985.63      951.27     25.77 o 
   1   7  12     2641.85     2662.93     53.64 o 
   2   7  12      424.69      417.90     20.95 o 
   3   7  12      313.75      318.17     19.97 o 
   4   7  12      153.18      186.60     33.16 o 
  -3   8  12      433.30      409.27     35.14 o 
  -1   8  12      954.10     1010.32     69.78 o 
   0   8  12     1161.38     1180.37     29.05 o 
   1   8  12      948.84      924.99     27.82 o 
   2   8  12       33.45       37.58      9.37 o 
   3   8  12      440.07      409.83     39.43 o 
  -3   9  12      386.96      423.20     37.59 o 
  -1   9  12      520.63      460.99     27.65 o 
   0   9  12     2470.82     2416.50     76.38 o 
   1   9  12      522.14      500.32     21.33 o 
   2   9  12      754.41      737.30     34.38 o 
   3   9  12      385.75      422.37     33.17 o 
  -3  10  12      585.34      561.92     43.01 o 
   0  10  12     1765.95     1736.27     60.52 o 
   1  10  12      157.35      132.16     16.05 o 
   2  10  12      381.80      350.19     27.56 o 
   3  10  12      586.68      538.83     66.63 o 
  -3  11  12       92.31      103.18     23.80 o 
   0  11  12      320.58      315.58     21.87 o 
   1  11  12      577.50      548.42     31.44 o 
   2  11  12      915.79      873.35     37.99 o 
   3  11  12       93.08       66.97     22.26 o 
  -2  12  12      536.68      533.33     43.12 o 
   0  12  12       37.91       29.91     12.33 o 
   1  12  12      121.30      112.95     15.20 o 
   2  12  12      536.27      509.28     47.43 o 
  -2  13  12      326.92      345.06     36.47 o 
   0  13  12      207.60      190.94     19.43 o 
   1  13  12      550.28      522.15     29.76 o 
   2  13  12      322.11      289.60     23.75 o 
   0  14  12        5.79       42.42     18.80 o 
   1  14  12      612.81      559.91     43.45 o 
   1   0  13     1466.07     1403.38     39.24 o 
   2   0  13      708.82      719.69     21.95 o 
   3   0  13      579.28      565.27     30.11 o 
   4   0  13       84.71       98.08     16.83 o 
  -4   1  13      504.24      478.83     30.23 o 
  -3   1  13      241.00      235.57     20.83 o 
  -2   1  13     2404.05     2318.04    108.56 o 
  -1   1  13      358.46      385.61     18.42 o 
   0   1  13      209.73      214.65     16.81 o 
   1   1  13      359.05      349.66     14.86 o 
   2   1  13     2390.33     2432.91     50.40 o 
   3   1  13      242.74      226.45     16.62 o 
   4   1  13      511.29      503.45     30.91 o 
  -4   2  13      503.75      499.81     31.05 o 
  -3   2  13     1044.29     1056.62    107.89 o 
  -2   2  13     2832.94     2849.01     81.36 o 
  -1   2  13     2134.78     2107.77     50.05 o 
   0   2  13       31.71       35.05     11.10 o 
   1   2  13     2107.17     2106.42     33.88 o 
   2   2  13     2839.32     2843.57     42.82 o 
   3   2  13     1038.65     1073.06     36.60 o 
   4   2  13      503.44      529.58     32.33 o 
  -4   3  13      339.92      319.71     29.64 o 
  -3   3  13      790.49      851.89     36.72 o 
  -2   3  13     1618.71     1577.63     64.59 o 
  -1   3  13       64.64       93.21     16.24 o 
   0   3  13     1746.52     1742.89     29.83 o 
   1   3  13       69.25       75.64      8.48 o 
   2   3  13     1617.47     1672.06     31.86 o 
   3   3  13      790.55      764.71     29.27 o 
   4   3  13      342.65      322.04     35.98 o 
  -4   4  13      385.35      344.18     37.88 o 
  -3   4  13     1641.41     1661.70     72.36 o 
  -1   4  13      464.46      456.86     22.13 o 
   0   4  13      183.84      187.57     11.09 o 
   1   4  13      475.78      474.42     17.43 o 
   2   4  13     2863.34     2925.34     53.20 o 
   3   4  13     1649.18     1694.85     42.81 o 
   4   4  13      385.97      406.65     29.37 o 
  -4   5  13      205.80      229.53     32.20 o 
  -3   5  13      907.52      848.10     53.75 o 
  -1   5  13     1471.76     1455.78     29.44 o 
   0   5  13     3270.04     3245.98     46.32 o 
   1   5  13     1463.80     1447.43     28.19 o 
   2   5  13     1582.61     1611.44     30.69 o 
   3   5  13      909.60      929.08     37.56 o 
   4   5  13      207.70      225.84     23.05 o 
  -4   6  13       77.18       80.98     21.43 o 
  -3   6  13      661.72      623.92     30.91 o 
  -1   6  13      238.54      224.49     14.17 o 
   0   6  13     1156.08     1170.67     24.88 o 
   1   6  13      248.12      234.64     11.96 o 
   2   6  13      494.41      484.08     22.58 o 
   3   6  13      661.27      620.31     27.45 o 
   4   6  13       75.25       67.94     16.92 o 
  -3   7  13      536.27      523.97     39.07 o 
  -1   7  13     1096.22     1083.38     29.60 o 
   0   7  13      369.18      368.35     17.45 o 
   1   7  13     1084.99     1064.20     29.40 o 
   2   7  13     1083.08     1037.35     32.46 o 
   3   7  13      539.38      562.73     33.00 o 
  -3   8  13      368.84      384.65     35.68 o 
  -1   8  13     1393.15     1338.56     48.03 o 
   0   8  13     2119.34     2122.74     54.96 o 
   1   8  13     1392.97     1389.13     40.45 o 
   2   8  13      239.59      239.96     17.03 o 
   3   8  13      362.28      335.15     29.17 o 
  -3   9  13      107.76      117.46     23.38 o 
   0   9  13      882.88      841.56     26.35 o 
   1   9  13      990.90      969.98     30.23 o 
   2   9  13      243.04      261.67     22.40 o 
   3   9  13      107.05      103.17     39.31 o 
  -3  10  13      272.13      294.34     35.13 o 
   0  10  13      260.35      243.35     20.04 o 
   1  10  13      708.97      723.86     33.53 o 
   2  10  13      297.96      326.94     24.52 o 
   3  10  13      268.96      244.57     57.79 o 
   0  11  13      262.66      256.11     20.32 o 
   1  11  13     1212.53     1160.29     42.60 o 
   2  11  13      805.97      838.00     50.03 o 
  -2  12  13      111.31      139.96     25.75 o 
   0  12  13      490.72      420.01     26.21 o 
   1  12  13      161.80      162.96     19.56 o 
   2  12  13      113.88      125.38     17.97 o 
   0  13  13       13.59       25.03     16.49 o 
   1  13  13      328.95      327.76     25.51 o 
   0   0  14     4552.64     4723.55    102.17 o 
   1   0  14     3212.02     3270.13     51.02 o 
   2   0  14     1116.55     1093.48     37.77 o 
   3   0  14       35.66       36.77     11.97 o 
   4   0  14       99.03       60.61     14.56 o 
  -4   1  14       62.72       60.07     14.90 o 
  -3   1  14      151.27      135.59     17.93 o 
  -2   1  14      175.63      176.14     14.02 o 
  -1   1  14     2107.03     2081.30     65.70 o 
   0   1  14     3208.59     3277.12     60.95 o 
   1   1  14     2102.54     2088.30     35.11 o 
   2   1  14      173.27      172.84     11.96 o 
   3   1  14      151.84      147.48     12.51 o 
   4   1  14       62.53       38.22     13.65 o 
  -4   2  14      220.99      219.31     22.35 o 
  -3   2  14      139.70      125.42     22.79 o 
  -2   2  14      155.02      160.72     14.25 o 
  -1   2  14     1576.50     1559.95     57.25 o 
   0   2  14     1088.51     1159.45     29.98 o 
   1   2  14     1575.73     1622.01     31.09 o 
   2   2  14      150.97      145.86     11.25 o 
   3   2  14      137.33      117.19     11.48 o 
   4   2  14      222.82      199.43     32.63 o 
  -4   3  14      109.35       98.35     17.15 o 
  -3   3  14      359.53      336.32     35.29 o 
  -2   3  14      215.40      187.92     25.51 o 
  -1   3  14     3764.28     3752.74     68.55 o 
   0   3  14      607.11      591.59     18.55 o 
   1   3  14     3741.32     3819.47     47.17 o 
   2   3  14      214.75      212.39     12.98 o 
   3   3  14      360.47      346.59     21.03 o 
   4   3  14      107.94       75.13     14.36 o 
  -4   4  14      458.37      427.29     42.45 o 
  -3   4  14      456.49      441.36     41.17 o 
  -1   4  14     1829.98     1861.77     37.22 o 
   0   4  14      439.73      433.06     16.22 o 
   1   4  14     1812.74     1854.40     33.07 o 
   2   4  14       35.15       37.23      7.97 o 
   3   4  14      457.21      447.25     24.08 o 
   4   4  14      457.92      490.30     32.56 o 
  -3   5  14      507.21      504.30     43.27 o 
  -1   5  14     1550.53     1651.97     52.41 o 
   0   5  14       71.70       88.73      8.91 o 
   1   5  14     1558.17     1682.23     31.63 o 
   2   5  14      517.32      522.19     23.82 o 
   3   5  14      507.19      511.59     25.40 o 
  -3   6  14      299.22      304.39     36.23 o 
  -1   6  14     1575.77     1554.98     32.81 o 
   0   6  14     5361.01     5508.91     65.61 o 
   1   6  14     1561.25     1525.60     30.23 o 
   2   6  14      327.20      327.21     19.46 o 
   3   6  14      301.16      295.22     20.13 o 
  -3   7  14      127.92      139.06     24.51 o 
  -1   7  14     1553.34     1516.59     36.86 o 
   0   7  14     2530.76     2538.92     45.01 o 
   1   7  14     1566.00     1589.38     30.80 o 
   2   7  14      449.61      413.75     21.64 o 
   3   7  14      129.43      114.51     14.43 o 
  -3   8  14      216.06      228.41     29.88 o 
  -1   8  14      430.70      392.43     28.70 o 
   0   8  14     2862.80     2922.57     49.01 o 
   1   8  14      435.29      414.77     20.63 o 
   2   8  14      194.09      169.02     15.91 o 
   3   8  14      219.04      196.62     28.64 o 
  -3   9  14      243.49      263.91     32.70 o 
   0   9  14     1750.12     1741.13     38.71 o 
   1   9  14     1008.25     1022.94     31.69 o 
   2   9  14      220.97      206.29     16.68 o 
   3   9  14      242.06      205.47     22.36 o 
   0  10  14      419.90      413.18     25.89 o 
   1  10  14      259.21      197.08     19.29 o 
   2  10  14      249.20      216.52     24.87 o 
   0  11  14      375.71      362.69     24.38 o 
   1  11  14       59.81       59.12     13.38 o 
   2  11  14      234.41      219.58     21.71 o 
   0  12  14      762.67      691.43     33.70 o 
   1  12  14      162.97      132.84     16.87 o 
   0  13  14      105.18      108.20     24.31 o 
   1   0  15      155.78      162.14     13.28 o 
   2   0  15     1073.17     1075.59     28.60 o 
   3   0  15      412.02      424.53     26.38 o 
   4   0  15      390.97      424.70     64.00 o 
  -4   1  15      120.82      111.51     16.98 o 
  -3   1  15      141.88      132.73     17.84 o 
  -2   1  15     3041.01     3058.74     62.14 o 
  -1   1  15      693.40      664.11     30.32 o 
   0   1  15       53.73       67.93     11.96 o 
   1   1  15      692.13      673.50     21.30 o 
   2   1  15     3031.06     3063.10     46.72 o 
   3   1  15      146.96      145.06     14.57 o 
   4   1  15      123.37      123.19     22.72 o 
  -3   2  15      602.10      610.98     33.66 o 
  -2   2  15      661.22      697.67     27.36 o 
  -1   2  15      401.94      408.44     24.54 o 
   0   2  15      738.43      687.85     23.71 o 
   1   2  15      406.57      401.44     16.89 o 
   2   2  15      668.20      686.32     32.80 o 
   3   2  15      606.23      596.00     27.32 o 
  -3   3  15     1415.59     1558.40     74.18 o 
  -2   3  15     2194.08     2202.09     89.22 o 
  -1   3  15      280.40      293.42     16.12 o 
   0   3  15       11.36       19.80      6.17 o 
   1   3  15      278.95      293.14     14.74 o 
   2   3  15     2180.67     2219.95     42.00 o 
   3   3  15     1427.18     1456.73     62.36 o 
  -3   4  15      505.67      493.28     43.81 o 
  -1   4  15      910.44      952.08     27.94 o 
   0   4  15      286.55      290.15     13.81 o 
   1   4  15      907.12      924.64     31.04 o 
   2   4  15      565.52      617.24     21.42 o 
   3   4  15      504.34      475.29     36.69 o 
  -3   5  15      807.41      774.03     53.99 o 
  -1   5  15       36.35       41.34      8.30 o 
   0   5  15        6.61        3.01      5.51 o 
   1   5  15       33.03       43.37      7.40 o 
   2   5  15      991.29     1031.17     33.75 o 
   3   5  15      809.92      802.94     32.23 o 
  -3   6  15      605.20      669.11     50.76 o 
  -1   6  15      473.65      473.73     24.31 o 
   0   6  15      536.63      534.07     18.71 o 
   1   6  15      469.76      495.91     18.19 o 
   2   6  15      911.04      899.89     31.96 o 
   3   6  15      600.24      604.85     28.70 o 
  -1   7  15      178.33      202.49     43.51 o 
   0   7  15     1414.78     1389.24     29.69 o 
   1   7  15      175.96      168.74     17.24 o 
   2   7  15      183.92      189.37     16.58 o 
   3   7  15       91.53       79.37     12.86 o 
  -3   8  15      490.24      521.59     43.07 o 
  -1   8  15      266.66      284.56     36.93 o 
   0   8  15     1252.30     1216.62     44.13 o 
   1   8  15      273.90      249.15     16.70 o 
   2   8  15      140.04      157.03     15.39 o 
   3   8  15      491.79      534.70     46.39 o 
  -1   9  15      956.29     1059.39     66.17 o 
   0   9  15      494.29      466.20     21.43 o 
   1   9  15      956.99      955.74     35.38 o 
   2   9  15      219.24      234.40     18.14 o 
  -1  10  15      990.67     1033.43     67.27 o 
   0  10  15      927.91      911.53     38.09 o 
   1  10  15      990.78      962.35     40.36 o 
   2  10  15       97.13       85.43     15.48 o 
  -1  11  15      446.34      629.86     55.12 o 
   0  11  15        0.37        0.87     16.43 o 
   1  11  15      448.46      435.56     28.62 o 
  -1  12  15      617.34      689.87     58.89 o 
   0  12  15      367.55      316.84     36.65 o 
   1  12  15      619.84      606.22     38.69 o 
   0   0  16       39.29       50.54     15.57 o 
   1   0  16      277.07      314.13     17.81 o 
   2   0  16       96.60       90.40     10.33 o 
   3   0  16        0.83        5.10      7.67 o 
  -3   1  16       62.53       75.75     16.49 o 
  -2   1  16      131.77      144.57     12.87 o 
  -1   1  16     2100.98     2023.56     53.49 o 
   0   1  16     2738.55     2893.45     61.56 o 
   1   1  16     2095.30     2053.45     49.93 o 
   2   1  16      133.89      133.19     11.73 o 
   3   1  16       62.19       60.33      9.71 o 
  -3   2  16       86.87       72.81     14.96 o 
  -2   2  16      430.47      401.25     23.53 o 
  -1   2  16     1115.41     1158.72     41.01 o 
   0   2  16      387.47      412.99     19.49 o 
   1   2  16     1107.28     1192.69     28.94 o 
   2   2  16      432.74      407.06     18.59 o 
   3   2  16       87.95       64.27     12.88 o 
  -3   3  16      229.64      200.56     30.20 o 
  -2   3  16      301.52      339.58     25.94 o 
  -1   3  16      279.85      299.62     16.81 o 
   0   3  16     1040.48     1095.38     26.77 o 
   1   3  16      278.38      304.86     15.53 o 
   2   3  16      305.26      311.95     16.17 o 
   3   3  16      231.58      230.28     18.77 o 
  -3   4  16       35.11       51.30     20.68 o 
  -2   4  16      299.62      296.66     36.07 o 
  -1   4  16     1493.72     1448.38     35.58 o 
   0   4  16     1940.17     2043.61     36.47 o 
   1   4  16     1483.95     1510.84     32.41 o 
   2   4  16      301.53      302.14     15.96 o 
   3   4  16       35.22       33.52     11.09 o 
  -3   5  16       39.78       56.20     20.35 o 
  -1   5  16      681.59      687.87     24.99 o 
   0   5  16     1047.34     1042.73     26.55 o 
   1   5  16      688.09      693.28     22.70 o 
   2   5  16      357.00      345.49     21.08 o 
   3   5  16       40.37       39.87     19.36 o 
  -3   6  16      483.90      500.22     45.88 o 
  -1   6  16      450.71      489.81     43.95 o 
   0   6  16      781.37      789.38     23.30 o 
   1   6  16      452.20      475.42     18.74 o 
   2   6  16      352.77      362.70     22.02 o 
   3   6  16      482.58      447.90     31.58 o 
  -1   7  16     1018.22     1023.28     63.49 o 
   0   7  16     1221.55     1233.21     29.03 o 
   1   7  16     1016.08     1013.07     32.88 o 
   2   7  16       26.59       20.86      8.54 o 
  -1   8  16      601.41      639.06     51.90 o 
   0   8  16      677.50      668.27     25.69 o 
   1   8  16      603.38      558.09     25.08 o 
   2   8  16      581.01      592.33     38.44 o 
  -1   9  16        5.45       44.31     23.92 o 
   0   9  16      475.63      474.65     22.20 o 
   1   9  16        6.23        5.13      8.11 o 
   2   9  16       49.52       44.06     11.06 o 
  -1  10  16      526.08      571.79     52.45 o 
   0  10  16      678.44      627.88     33.25 o 
   1  10  16      527.96      492.39     24.17 o 
  -1  11  16       32.66       45.12     25.80 o 
   0  11  16       95.03       91.05     16.39 o 
   1  11  16       32.95       39.31     13.12 o 
   1   0  17        3.93        8.21      7.66 o 
   2   0  17      348.60      349.46     18.17 o 
   3   0  17      963.83      926.20     30.00 o 
  -3   1  17     1131.93     1213.81     45.47 o 
  -2   1  17     1011.17      997.95     33.51 o 
  -1   1  17     1475.61     1452.99     46.67 o 
   0   1  17      317.69      311.51     23.32 o 
   1   1  17     1473.66     1464.87     32.91 o 
   2   1  17     1013.14     1052.21     29.76 o 
   3   1  17     1133.68     1184.78     50.55 o 
  -3   2  17      368.33      379.28     28.24 o 
  -2   2  17      870.54      880.27     32.14 o 
  -1   2  17      501.67      467.39     27.67 o 
   0   2  17      448.96      436.11     20.81 o 
   1   2  17      499.24      507.33     19.79 o 
   2   2  17      858.81      878.45     28.25 o 
   3   2  17      367.99      320.33     22.56 o 
  -3   3  17      609.64      704.98     38.82 o 
  -2   3  17      871.03      890.18     33.83 o 
  -1   3  17      406.69      418.37     20.32 o 
   0   3  17       88.88       96.87     16.92 o 
   1   3  17      406.81      418.27     18.17 o 
   2   3  17      873.25      861.48     27.34 o 
   3   3  17      612.17      646.82     47.26 o 
  -3   4  17      186.91      149.65     27.62 o 
  -2   4  17      835.62      947.53     61.07 o 
  -1   4  17      809.79      777.17     27.37 o 
   0   4  17      415.08      386.20     17.21 o 
   1   4  17      811.56      824.06     25.07 o 
   2   4  17      836.82      869.95     32.90 o 
   3   4  17      189.75      189.31     18.43 o 
  -3   5  17      550.13      497.60     47.09 o 
  -2   5  17      622.56      721.01     55.77 o 
  -1   5  17      332.13      312.17     17.97 o 
   0   5  17      261.63      258.59     14.41 o 
   1   5  17      327.50      330.25     16.54 o 
   2   5  17      616.36      623.89     28.35 o 
   3   5  17      548.45      511.51     27.72 o 
  -2   6  17      497.36      553.23     52.02 o 
  -1   6  17      704.14      719.95     52.93 o 
   0   6  17      233.29      214.31     13.35 o 
   1   6  17      704.55      683.91     27.79 o 
   2   6  17      500.44      489.39     26.55 o 
  -2   7  17      166.50      219.66     35.67 o 
  -1   7  17      343.58      354.88     40.80 o 
   0   7  17       18.29        6.30      5.62 o 
   1   7  17      345.98      357.33     20.95 o 
   2   7  17      167.62      165.15     16.25 o 
  -2   8  17      561.90      705.83     61.45 o 
  -1   8  17      892.86      931.17     63.65 o 
   0   8  17       53.68       34.05      8.21 o 
   1   8  17      890.02      957.59     41.57 o 
   2   8  17      559.75      587.02     28.51 o 
  -1   9  17      293.83      361.35     43.66 o 
   0   9  17      200.31      169.59     19.10 o 
   1   9  17      295.68      288.02     19.69 o 
  -1  10  17      234.28      295.51     41.41 o 
   0  10  17      707.38      736.05     36.96 o 
   1  10  17      233.87      222.20     17.72 o 
   0   0  18     1393.06     1333.27     64.34 o 
   1   0  18      502.67      489.85     23.07 o 
   2   0  18      359.81      377.03     19.39 o 
   3   0  18       36.42       29.76      8.72 o 
  -3   1  18      101.79       81.22     12.84 o 
  -2   1  18      137.84      132.28     14.03 o 
  -1   1  18      398.13      417.92     26.98 o 
   0   1  18     1469.25     1509.83     48.19 o 
   1   1  18      400.98      402.97     21.09 o 
   2   1  18      136.91      131.19     12.40 o 
   3   1  18      102.74      100.43     14.67 o 
  -2   2  18      117.62      109.64     13.31 o 
  -1   2  18      411.23      454.05     40.47 o 
   0   2  18      904.93      939.49     30.72 o 
   1   2  18      409.70      445.79     19.50 o 
   2   2  18      119.19      113.82     11.24 o 
  -2   3  18      179.52      162.26     19.27 o 
  -1   3  18     1024.16      986.77     31.69 o 
   0   3  18     2633.61     2749.06     52.35 o 
   1   3  18     1019.31     1006.14     40.66 o 
   2   3  18      180.36      175.53     13.36 o 
  -2   4  18      367.47      342.14     40.20 o 
  -1   4  18      335.46      343.29     19.43 o 
   0   4  18     1240.11     1230.24     35.26 o 
   1   4  18      333.93      338.80     17.43 o 
   2   4  18      370.54      404.52     23.64 o 
  -2   5  18      185.82      243.55     36.19 o 
  -1   5  18      271.14      283.70     54.02 o 
   0   5  18      838.07      871.83     26.21 o 
   1   5  18      267.10      278.37     15.83 o 
   2   5  18      187.16      185.03     31.93 o 
  -2   6  18      506.87      528.55     51.66 o 
  -1   6  18      953.42      991.26     64.69 o 
   0   6  18     1112.18     1130.79     29.62 o 
   1   6  18      959.02     1000.99     34.54 o 
   2   6  18      506.62      493.35     26.61 o 
  -2   7  18      330.17      470.02     50.97 o 
  -1   7  18      141.99      121.23     27.07 o 
   0   7  18      266.03      284.38     15.61 o 
   1   7  18      140.51      147.33     16.88 o 
   2   7  18      325.24      322.09     22.18 o 
  -1   8  18      454.13      512.57     50.05 o 
   0   8  18      125.64      120.04     12.87 o 
   1   8  18      456.84      436.82     24.90 o 
   0   9  18      170.36      152.86     18.91 o 
   1   0  19      165.98      182.11     16.05 o 
   2   0  19      669.68      682.51     31.45 o 
  -2   1  19      189.06      189.70     17.45 o 
  -1   1  19      204.18      171.07     17.83 o 
   0   1  19      164.33      185.66     15.43 o 
   1   1  19      202.22      181.37     25.81 o 
   2   1  19      186.02      191.33     14.69 o 
  -2   2  19      276.09      281.64     20.26 o 
  -1   2  19      213.61      210.66     21.39 o 
   0   2  19      135.06      115.45     13.02 o 
   1   2  19      215.29      215.37     16.36 o 
   2   2  19      279.22      298.47     17.61 o 
  -2   3  19      123.30      113.17     14.57 o 
  -1   3  19      554.81      542.88     24.54 o 
   0   3  19       90.66       94.91     12.13 o 
   1   3  19      555.44      570.82     22.43 o 
   2   3  19      126.65      106.03     13.66 o 
  -2   4  19      281.64      251.52     35.64 o 
  -1   4  19      786.66      802.03     38.84 o 
   0   4  19        0.02        5.27      7.55 o 
   1   4  19      785.71      849.26     27.34 o 
   2   4  19      277.59      261.38     20.38 o 
  -2   5  19      263.64      309.81     41.18 o 
  -1   5  19      766.03      755.91     38.19 o 
   0   5  19       19.61       14.27      7.62 o 
   1   5  19      770.33      764.20     25.91 o 
   2   5  19      265.07      255.75     20.33 o 
  -1   6  19      327.40      370.05     41.56 o 
   0   6  19       96.14       76.50     10.73 o 
   1   6  19      327.35      329.15     21.37 o 
  -1   7  19       57.92       56.99     24.61 o 
   0   7  19       72.75       46.78      8.19 o 
   1   7  19       59.41       32.05     17.81 o 
   0   8  19      120.24      114.40     16.70 o 
   0   0  20      311.74      309.99     34.49 o 
   1   0  20      313.04      311.46     19.95 o 
  -1   1  20      192.89      200.88     16.80 o 
   0   1  20     1205.01     1224.33     37.61 o 
   1   1  20      193.24      180.83     15.56 o 
  -1   2  20      855.78      870.34     31.81 o 
   0   2  20     1110.49     1162.52     36.82 o 
   1   2  20      853.23      844.88     31.83 o 
  -1   3  20      104.67      102.29     12.56 o 
   0   3  20      561.26      575.84     26.24 o 
   1   3  20      109.23      122.53     13.56 o 
  -1   4  20      773.84      851.53     41.49 o 
   0   4  20      390.75      383.73     22.17 o 
   1   4  20      782.63      824.04     27.63 o 
  -1   5  20      165.40      139.98     18.64 o 
   0   5  20     1461.55     1515.68     42.15 o 
   1   5  20      166.52      171.38     17.04 o 
   0   6  20       34.00       26.44      9.20 o 
   0   1  21       38.67       25.93     11.97 o 
   0   2  21       96.85      115.00     13.60 o 
   0   3  21      159.29      161.10     15.70 o 
                                                 
